# Supplementary material for: Identification of the body fluid donors from mixture stains using bulk transcriptomes data
Source: Brief Bioinform. 2025 Dec 12;26(6):bbaf668. doi: 10.1093/bib/bbaf668 (PMC12700097; doi:10.1093/bib/bbaf668)
Supplement: Supplementary_Table_S1_bbaf668 [file supplementary_table_s1_bbaf668.xlsx]

## Sheet: Sheet1
Supplementary Table S1 reads proportions of five body fluids assigned to in silico mixtures
Mixture name	Contributed sample	VB	MB	SA	SE	VS
MBSE1_1	MB_2+SE_6	0	0.1	0	0.9	0
MBSE1_2	MB_2+SE_6	0	0.2	0	0.8	0
MBSE1_3	MB_2+SE_6	0	0.3	0	0.7	0
MBSE1_4	MB_2+SE_6	0	0.4	0	0.6	0
MBSE1_5	MB_2+SE_6	0	0.5	0	0.5	0
MBSE1_6	MB_2+SE_6	0	0.6	0	0.4	0
MBSE1_7	MB_2+SE_6	0	0.7	0	0.3	0
MBSE1_8	MB_2+SE_6	0	0.8	0	0.2	0
MBSE1_9	MB_2+SE_6	0	0.9	0	0.1	0
SAMB1_1	SA_4+MB_6	0	0.1	0.9	0	0
SAMB1_2	SA_4+MB_6	0	0.2	0.8	0	0
SAMB1_3	SA_4+MB_6	0	0.3	0.7	0	0
SAMB1_4	SA_4+MB_6	0	0.4	0.6	0	0
SAMB1_5	SA_4+MB_6	0	0.5	0.5	0	0
SAMB1_6	SA_4+MB_6	0	0.6	0.4	0	0
SAMB1_7	SA_4+MB_6	0	0.7	0.3	0	0
SAMB1_8	SA_4+MB_6	0	0.8	0.2	0	0
SAMB1_9	SA_4+MB_6	0	0.9	0.1	0	0
SASE1_1	SA_4+SE_8	0	0	0.9	0.1	0
SASE1_2	SA_4+SE_8	0	0	0.8	0.2	0
SASE1_3	SA_4+SE_8	0	0	0.7	0.3	0
SASE1_4	SA_4+SE_8	0	0	0.6	0.4	0
SASE1_5	SA_4+SE_8	0	0	0.5	0.5	0
SASE1_6	SA_4+SE_8	0	0	0.4	0.6	0
SASE1_7	SA_4+SE_8	0	0	0.3	0.7	0
SASE1_8	SA_4+SE_8	0	0	0.2	0.8	0
SASE1_9	SA_4+SE_8	0	0	0.1	0.9	0
SAVB1_1	SA_4+VB_8	0.1	0	0.9	0	0
SAVB1_2	SA_4+VB_8	0.2	0	0.8	0	0
SAVB1_3	SA_4+VB_8	0.3	0	0.7	0	0
SAVB1_4	SA_4+VB_8	0.4	0	0.6	0	0
SAVB1_5	SA_4+VB_8	0.5	0	0.5	0	0
SAVB1_6	SA_4+VB_8	0.6	0	0.4	0	0
SAVB1_7	SA_4+VB_8	0.7	0	0.3	0	0
SAVB1_8	SA_4+VB_8	0.8	0	0.2	0	0
SAVB1_9	SA_4+VB_8	0.9	0	0.1	0	0
SAVS1_1	SA_4+VS_9	0	0	0.9	0	0.1
SAVS1_2	SA_4+VS_9	0	0	0.8	0	0.2
SAVS1_3	SA_4+VS_9	0	0	0.7	0	0.3
SAVS1_4	SA_4+VS_9	0	0	0.6	0	0.4
SAVS1_5	SA_4+VS_9	0	0	0.5	0	0.5
SAVS1_6	SA_4+VS_9	0	0	0.4	0	0.6
SAVS1_7	SA_4+VS_9	0	0	0.3	0	0.7
SAVS1_8	SA_4+VS_9	0	0	0.2	0	0.8
SAVS1_9	SA_4+VS_9	0	0	0.1	0	0.9
VBMB1_1	VB_3+MB_2	0.9	0.1	0	0	0
VBMB1_2	VB_3+MB_2	0.8	0.2	0	0	0
VBMB1_3	VB_3+MB_2	0.7	0.3	0	0	0
VBMB1_4	VB_3+MB_2	0.6	0.4	0	0	0
VBMB1_5	VB_3+MB_2	0.5	0.5	0	0	0
VBMB1_6	VB_3+MB_2	0.4	0.6	0	0	0
VBMB1_7	VB_3+MB_2	0.3	0.7	0	0	0
VBMB1_8	VB_3+MB_2	0.2	0.8	0	0	0
VBMB1_9	VB_3+MB_2	0.1	0.9	0	0	0
VBSE1_1	VB_8+SE_8	0.9	0	0	0.1	0
VBSE1_2	VB_8+SE_8	0.8	0	0	0.2	0
VBSE1_3	VB_8+SE_8	0.7	0	0	0.3	0
VBSE1_4	VB_8+SE_8	0.6	0	0	0.4	0
VBSE1_5	VB_8+SE_8	0.5	0	0	0.5	0
VBSE1_6	VB_8+SE_8	0.4	0	0	0.6	0
VBSE1_7	VB_8+SE_8	0.3	0	0	0.7	0
VBSE1_8	VB_8+SE_8	0.2	0	0	0.8	0
VBSE1_9	VB_8+SE_8	0.1	0	0	0.9	0
VBVS1_1	VB_8+VS_8	0.9	0	0	0	0.1
VBVS1_2	VB_8+VS_8	0.8	0	0	0	0.2
VBVS1_3	VB_8+VS_8	0.7	0	0	0	0.3
VBVS1_4	VB_8+VS_8	0.6	0	0	0	0.4
VBVS1_5	VB_8+VS_8	0.5	0	0	0	0.5
VBVS1_6	VB_8+VS_8	0.4	0	0	0	0.6
VBVS1_7	VB_8+VS_8	0.3	0	0	0	0.7
VBVS1_8	VB_8+VS_8	0.2	0	0	0	0.8
VBVS1_9	VB_8+VS_8	0.1	0	0	0	0.9
VSMB1_1	VS_9+MB_6	0	0.1	0	0	0.9
VSMB1_2	VS_9+MB_6	0	0.2	0	0	0.8
VSMB1_3	VS_9+MB_6	0	0.3	0	0	0.7
VSMB1_4	VS_9+MB_6	0	0.4	0	0	0.6
VSMB1_5	VS_9+MB_6	0	0.5	0	0	0.5
VSMB1_6	VS_9+MB_6	0	0.6	0	0	0.4
VSMB1_7	VS_9+MB_6	0	0.7	0	0	0.3
VSMB1_8	VS_9+MB_6	0	0.8	0	0	0.2
VSMB1_9	VS_9+MB_6	0	0.9	0	0	0.1
VSSE1_1	VS_9+SE_8	0	0	0	0.1	0.9
VSSE1_2	VS_9+SE_8	0	0	0	0.2	0.8
VSSE1_3	VS_9+SE_8	0	0	0	0.3	0.7
VSSE1_4	VS_9+SE_8	0	0	0	0.4	0.6
VSSE1_5	VS_9+SE_8	0	0	0	0.5	0.5
VSSE1_6	VS_9+SE_8	0	0	0	0.6	0.4
VSSE1_7	VS_9+SE_8	0	0	0	0.7	0.3
VSSE1_8	VS_9+SE_8	0	0	0	0.8	0.2
VSSE1_9	VS_9+SE_8	0	0	0	0.9	0.1
MBSE2_1	MB_1+SE_8	0	0.1	0	0.9	0
MBSE2_2	MB_1+SE_8	0	0.2	0	0.8	0
MBSE2_3	MB_1+SE_8	0	0.3	0	0.7	0
MBSE2_4	MB_1+SE_8	0	0.4	0	0.6	0
MBSE2_5	MB_1+SE_8	0	0.5	0	0.5	0
MBSE2_6	MB_1+SE_8	0	0.6	0	0.4	0
MBSE2_7	MB_1+SE_8	0	0.7	0	0.3	0
MBSE2_8	MB_1+SE_8	0	0.8	0	0.2	0
MBSE2_9	MB_1+SE_8	0	0.9	0	0.1	0
SAMB2_1	SA_3+MB_9	0	0.1	0.9	0	0
SAMB2_2	SA_3+MB_9	0	0.2	0.8	0	0
SAMB2_3	SA_3+MB_9	0	0.3	0.7	0	0
SAMB2_4	SA_3+MB_9	0	0.4	0.6	0	0
SAMB2_5	SA_3+MB_9	0	0.5	0.5	0	0
SAMB2_6	SA_3+MB_9	0	0.6	0.4	0	0
SAMB2_7	SA_3+MB_9	0	0.7	0.3	0	0
SAMB2_8	SA_3+MB_9	0	0.8	0.2	0	0
SAMB2_9	SA_3+MB_9	0	0.9	0.1	0	0
SASE2_1	SA_3+SE_5	0	0	0.9	0.1	0
SASE2_2	SA_3+SE_5	0	0	0.8	0.2	0
SASE2_3	SA_3+SE_5	0	0	0.7	0.3	0
SASE2_4	SA_3+SE_5	0	0	0.6	0.4	0
SASE2_5	SA_3+SE_5	0	0	0.5	0.5	0
SASE2_6	SA_3+SE_5	0	0	0.4	0.6	0
SASE2_7	SA_3+SE_5	0	0	0.3	0.7	0
SASE2_8	SA_3+SE_5	0	0	0.2	0.8	0
SASE2_9	SA_3+SE_5	0	0	0.1	0.9	0
SAVB2_1	SA_3+VB_7	0.1	0	0.9	0	0
SAVB2_2	SA_3+VB_7	0.2	0	0.8	0	0
SAVB2_3	SA_3+VB_7	0.3	0	0.7	0	0
SAVB2_4	SA_3+VB_7	0.4	0	0.6	0	0
SAVB2_5	SA_3+VB_7	0.5	0	0.5	0	0
SAVB2_6	SA_3+VB_7	0.6	0	0.4	0	0
SAVB2_7	SA_3+VB_7	0.7	0	0.3	0	0
SAVB2_8	SA_3+VB_7	0.8	0	0.2	0	0
SAVB2_9	SA_3+VB_7	0.9	0	0.1	0	0
SAVS2_1	SA_3+VS_7	0	0	0.9	0	0.1
SAVS2_2	SA_3+VS_7	0	0	0.8	0	0.2
SAVS2_3	SA_3+VS_7	0	0	0.7	0	0.3
SAVS2_4	SA_3+VS_7	0	0	0.6	0	0.4
SAVS2_5	SA_3+VS_7	0	0	0.5	0	0.5
SAVS2_6	SA_3+VS_7	0	0	0.4	0	0.6
SAVS2_7	SA_3+VS_7	0	0	0.3	0	0.7
SAVS2_8	SA_3+VS_7	0	0	0.2	0	0.8
SAVS2_9	SA_3+VS_7	0	0	0.1	0	0.9
VBMB2_1	VB_4+MB_1	0.9	0.1	0	0	0
VBMB2_2	VB_4+MB_1	0.8	0.2	0	0	0
VBMB2_3	VB_4+MB_1	0.7	0.3	0	0	0
VBMB2_4	VB_4+MB_1	0.6	0.4	0	0	0
VBMB2_5	VB_4+MB_1	0.5	0.5	0	0	0
VBMB2_6	VB_4+MB_1	0.4	0.6	0	0	0
VBMB2_7	VB_4+MB_1	0.3	0.7	0	0	0
VBMB2_8	VB_4+MB_1	0.2	0.8	0	0	0
VBMB2_9	VB_4+MB_1	0.1	0.9	0	0	0
VBSE2_1	VB_7+SE_6	0.9	0	0	0.1	0
VBSE2_2	VB_7+SE_6	0.8	0	0	0.2	0
VBSE2_3	VB_7+SE_6	0.7	0	0	0.3	0
VBSE2_4	VB_7+SE_6	0.6	0	0	0.4	0
VBSE2_5	VB_7+SE_6	0.5	0	0	0.5	0
VBSE2_6	VB_7+SE_6	0.4	0	0	0.6	0
VBSE2_7	VB_7+SE_6	0.3	0	0	0.7	0
VBSE2_8	VB_7+SE_6	0.2	0	0	0.8	0
VBSE2_9	VB_7+SE_6	0.1	0	0	0.9	0
VBVS2_1	VB_7+VS_9	0.9	0	0	0	0.1
VBVS2_2	VB_7+VS_9	0.8	0	0	0	0.2
VBVS2_3	VB_7+VS_9	0.7	0	0	0	0.3
VBVS2_4	VB_7+VS_9	0.6	0	0	0	0.4
VBVS2_5	VB_7+VS_9	0.5	0	0	0	0.5
VBVS2_6	VB_7+VS_9	0.4	0	0	0	0.6
VBVS2_7	VB_7+VS_9	0.3	0	0	0	0.7
VBVS2_8	VB_7+VS_9	0.2	0	0	0	0.8
VBVS2_9	VB_7+VS_9	0.1	0	0	0	0.9
VSMB2_1	VS_7+MB_9	0	0.1	0	0	0.9
VSMB2_2	VS_7+MB_9	0	0.2	0	0	0.8
VSMB2_3	VS_7+MB_9	0	0.3	0	0	0.7
VSMB2_4	VS_7+MB_9	0	0.4	0	0	0.6
VSMB2_5	VS_7+MB_9	0	0.5	0	0	0.5
VSMB2_6	VS_7+MB_9	0	0.6	0	0	0.4
VSMB2_7	VS_7+MB_9	0	0.7	0	0	0.3
VSMB2_8	VS_7+MB_9	0	0.8	0	0	0.2
VSMB2_9	VS_7+MB_9	0	0.9	0	0	0.1
VSSE2_1	VS_7+SE_6	0	0	0	0.1	0.9
VSSE2_2	VS_7+SE_6	0	0	0	0.2	0.8
VSSE2_3	VS_7+SE_6	0	0	0	0.3	0.7
VSSE2_4	VS_7+SE_6	0	0	0	0.4	0.6
VSSE2_5	VS_7+SE_6	0	0	0	0.5	0.5
VSSE2_6	VS_7+SE_6	0	0	0	0.6	0.4
VSSE2_7	VS_7+SE_6	0	0	0	0.7	0.3
VSSE2_8	VS_7+SE_6	0	0	0	0.8	0.2
VSSE2_9	VS_7+SE_6	0	0	0	0.9	0.1
SASEMB1	SA_4 + SE_6 + MB_2	0	0.33	0.33	0.33	0
SASEVS1	SA_4 + SE_6 + VS_8	0	0	0.33	0.33	0.33
SAVBMB1	SA_4 + VB_3 + MB_2	0.33	0.33	0.33	0	0
SAVBSE1	SA_4 + VB_3 + SE_6	0.33	0	0.33	0.33	0
SAVBVS1	SA_4 + VB_3 + VS_8	0.33	0	0.33	0	0.33
SAVSMB1	SA_4 + VS_8 + MB_2	0	0.33	0.33	0	0.33
SEVSMB1	SE_6 + VS_8 + MB_2	0	0.33	0	0.33	0.33
VBSEMB1	VB_3 + SE_6 + MB_2	0.33	0.33	0	0.33	0
VBSEVS1	VB_3 + SE_6 + VS_8	0.33	0	0	0.33	0.33
VBVSMB1	VB_3 + VS_8 + MB_2	0.33	0.33	0	0	0.33
SASEVSMB1	SA_4 + SE_6 + VS_8 + MB_2	0	0.25	0.25	0.25	0.25
SAVBSEMB1	SA_4 + VB_3 + SE_6 + MB_2	0.25	0.25	0.25	0.25	0
SAVBSEVS1	SA_4 + VB_3 + SE_6 + VS_8	0.25	0	0.25	0.25	0.25
SAVBVSMB1	SA_4 + VB_3 + VS_8 + MB_2	0.25	0.25	0.25	0	0.25
VBSEVSMB1	VB_3 + SE_6 + VS_8 + MB_2	0.25	0.25	0	0.25	0.25
SASEMB2	SA_4 + SE_8 + MB_6	0	0.33	0.33	0.33	0
SASEVS2	SA_4 + SE_8 + VS_9	0	0	0.33	0.33	0.33
SAVBMB2	SA_4 + VB_8 + MB_6	0.33	0.33	0.33	0	0
SAVBSE2	SA_4 + VB_8 + SE_8	0.33	0	0.33	0.33	0
SAVBVS2	SA_4 + VB_8 + VS_9	0.33	0	0.33	0	0.33
SAVSMB2	SA_4 + VS_9 + MB_6	0	0.33	0.33	0	0.33
SEVSMB2	SE_8 + VS_9 + MB_6	0	0.33	0	0.33	0.33
VBSEMB2	VB_8 + SE_8 + MB_6	0.33	0.33	0	0.33	0
VBSEVS2	VB_8 + SE_8 + VS_9	0.33	0	0	0.33	0.33
VBVSMB2	VB_8 + VS_9 + MB_6	0.33	0.33	0	0	0.33
SASEVSMB2	SA_4 + SE_8 + VS_9 + MB_6	0	0.25	0.25	0.25	0.25
SAVBSEMB2	SA_4 + VB_8 + SE_8 + MB_6	0.25	0.25	0.25	0.25	0
SAVBSEVS2	SA_4 + VB_8 + SE_8 + VS_9	0.25	0	0.25	0.25	0.25
SAVBVSMB2	SA_4 + VB_8 + VS_9 + MB_6	0.25	0.25	0.25	0	0.25
VBSEVSMB2	VB_8 + SE_8 + VS_9 + MB_6	0.25	0.25	0	0.25	0.25
