# Supplementary material for: Identification of the body fluid donors from mixture stains using bulk transcriptomes data
Source: Brief Bioinform. 2025 Dec 12;26(6):bbaf668. doi: 10.1093/bib/bbaf668 (PMC12700097; doi:10.1093/bib/bbaf668)
Supplement: Supplementary_Table_S2_bbaf668 [file supplementary_table_s2_bbaf668.xlsx]

## Sheet: Sheet1
Supplementary Table S2 Information of 23 body fluid samples used for transcriptome sequencing
Sample	Concentration (ng/μL)	A260/280	Raw data reads (M)	Clean data reads (M)	Clean reads Q30	Total Mapping Ratio	Uniquely Mapping Ratio
VB_3	121.77	1.57	101.05	98.86	0.9441	0.9725	0.7482
VB_4	107.9	1.59	103.99	101.58	0.9464	0.971	0.7528
VB_7	144.81	1.52	62.8	60.86	0.945	0.9645	0.6704
VB_8	161.92	1.53	70.11	68.78	0.9483	0.9707	0.6904
VB_9	107.7	1.54	77.99	76.45	0.9469	0.9697	0.649
MB_1	291.62	1.61	70.36	63.97	0.9142	0.6285	0.4882
MB_2	219.39	1.53	72.61	69.87	0.9399	0.4126	0.3709
MB_6	298.42	1.68	55.43	52.41	0.938	0.8045	0.748
MB_9	139.02	1.49	73.85	68.4	0.9286	0.3227	0.2426
MB_10	311.38	1.46	115.08	112.75	0.9524	0.0045	0.003
SA_3	194.46	1.49	82.54	78.16	0.9455	0.1373	0.1227
SA_4	94.04	1.65	99.9	97.07	0.93	0.5345	0.4979
SA_7	186.91	1.25	81.11	79.56	0.9565	0.0147	0.0132
SE_2	55.78	1.52	66.13	60.71	0.9051	0.7809	0.732
SE_5	170.17	1.48	77.89	73.06	0.9141	0.8317	0.7761
SE_6	29.94	1.85	66.77	63.9	0.9366	0.9167	0.8338
SE_7	51.35	1.8	84.07	81.88	0.9498	0.031	0.0294
SE_8	31.59	1.54	74.61	69.01	0.9413	0.8879	0.8245
VS_0	780.89	1.84	75.81	74.42	0.953	0.6636	0.6314
VS_6	807.1	1.63	76.93	71.09	0.9377	0.0804	0.0322
VS_7	808.88	1.5	67.18	58.6	0.9074	0.3601	0.2309
VS_8	858.86	1.57	79.6	71.87	0.9103	0.3604	0.2238
VS_9	299.89	1.29	76.4	65.23	0.8898	0.5885	0.3922
