# Supplementary material for: Identification of the body fluid donors from mixture stains using bulk transcriptomes data
Source: Brief Bioinform. 2025 Dec 12;26(6):bbaf668. doi: 10.1093/bib/bbaf668 (PMC12700097; doi:10.1093/bib/bbaf668)
Supplement: Supplementary_Table_S3_bbaf668 [file supplementary_table_s3_bbaf668.xlsx]

## Sheet: Sheet 1
Supplementary Table S3 Reference matrix used for body fluid deconvolution
Marker	VB	MB	SA	SE	VS
A2M	36	511	0	50	30
A2M-AS1	264	12	6	17	0
A2ML1	2	103	223	17	6128
AADACL3	0	4	8	13	0
AADAT	0	6	0	380	0
ABCC12	1	1	6	448	0
ABCC13	381	13	9	16	0
ABCC4	1245	41	0	1896	5
ABCC6P2	0	0	3	9	0
ABCC8	4	18	42	52	0
ABCD1P2	0	0	9	9	1
ABCD2	186	2	2	2	0
ABCG2	132	6	5	32	0
ABCG8	5	12	12	20	0
ABHD1	7	9	9	1266	0
ACADL	0	6	11	611	0
ACAT2	57	21	0	1330	6
ACKR1	47	0	4	4	0
ACOT4	5	4	0	27	42
ACOX2	0	0	3	60	0
ACP1	730	47	1	1098	5
ACP3	345	16	16	10431	12
ACP7	0	4	2	7	344
ACSBG2	2	1	1	6449	0
ACSL6	219	39	51	94	0
ACSM1	3	0	0	242	0
ACSM2A	2	11	34	72	1
ACSM2B	2	35	30	114	0
ACTL7A	2	3	0	501	0
ACTL7B	0	0	1	211	0
ACTL9	0	2	0	183	0
ACTRT2	0	0	3	303	0
ADAD1	0	0	0	175	0
ADAM29	3	2	6	242	0
ADAM32	14	18	19	180	0
ADAM33	1	84	7	8	0
ADAM5	0	0	0	109	0
ADAMTS1	25	787	9	396	4
ADAMTS12	1	168	7	53	0
ADAMTS2	2	596	10	14	6
ADAMTS4	5	620	32	35	4
ADAMTS5	23	203	10	27	1
ADAMTS6	65	38	9	629	0
ADAMTS7	0	152	19	30	0
ADAMTS9	1	752	5	50	4
ADAMTS9-AS2	2	40	15	51	0
ADAMTSL1	1	20	22	81	0
ADAMTSL3	0	7	10	217	0
ADCY10	4	0	1	75	0
ADD3-AS1	4	14	14	88	0
ADGRE3	1752	136	64	1	180
ADGRE5	3758	959	241	15	623
ADGRF1	2	163	52	30	478
ADGRF5	0	57	8	14	0
ADGRL2	1	82	22	180	21
ADGRL3	2	12	20	120	0
ADH1B	0	4	16	136	0
ADIRF	1	25	64	5129	390
ADRA2C	0	181	6	4	2
AEBP1	19	1360	6	18	3
AFF3	167	26	17	3846	1
AGAP11	0	3	6	24	19
AGBL1-AS1	0	0	1	40	1
AGBL4	1	10	21	57	0
AGBL5	83	34	2	1507	9
AGR2	1	12	8	1017	6
AGXT	0	5	10	9	5
AHSP	1312	13	0	2	0
AIF1L	2	97	69	267	4366
AJAP1	7	156	24	29	1
AK3P3	6	0	5	2	0
AKAP1	87	60	2	5665	1
AKAP3	2	3	6	378	1
AKAP4	0	4	1	1964	0
AKAP7	651	8	4	593	2
AKNAD1	1	0	3	140	0
ALAS2	25423	520	7	4	2
ALDH1A3	5	142	74	6345	1060
ALDH3A1	0	16	3	8	463
ALDH3B2	0	4	3	68	87
ALDH4A1	13	17	1	1399	1
ALOX12	148	194	195	3	15460
ALOX12B	1	0	0	1	53
ALOX15	187	4	3	4	1
ALOX15B	4	6	3	4251	2
ALOX5AP	1319	1047	31	3	322
ALPK2	3	13	12	105	0
ALX4	3	12	17	14	0
AMOTL2	1	326	36	98	861
AMY1B	0	0	23	1	1
AMY1C	0	1	11	3	6
ANGPTL4	0	751	9	8	331
ANK1	2257	86	10	62	1
ANKEF1	24	6	3	432	0
ANKRD30A	0	0	4	381	0
ANKRD30B	0	0	3	280	0
ANKRD34C-AS1	0	13	16	17	0
ANKRD36BP2	5809	66	10	1231	0
ANKRD45	0	17	26	47	0
ANKRD62	1	0	9	10	0
ANKRD7	0	0	0	300	0
ANO1	0	156	5	245	11
ANTXR1	5	1070	28	113	5
AOX1	0	2	0	1914	1
AP1M2	9	33	0	1273	14
AP2S1	225	134	1	1039	42
APBA2	192	107	5	59	1
APELA	0	0	1	126	0
APLN	0	27	14	50	1
APOBEC3A	1227	286	220	1	328
APOBEC3A_B	1227	286	220	1	328
APOC1	0	141	0	9	6
APOD	0	176	1	7	1
APOE	1	3059	4	207	171
AQP1	61	42	2	14	0
AQP2	2	6	17	146	0
AQP4-AS1	1	4	19	32	0
AQP5	0	2	4	1197	1
AQP7B	1	6	17	19	0
AR	21	66	19	2482	1
ARC	1	215	8	13	142
ARFGEF3	2	132	29	7645	41
ARGFX	1	5	18	17	0
ARHGAP15	1862	86	56	4	60
ARHGAP28	1	6	11	895	0
ARHGAP29-AS1	0	6	1	15	0
ARHGAP40	0	6	19	27	85
ARHGAP42	101	88	7	158	0
ARHGDIB	9775	492	150	21	549
ARHGEF25	2	48	3	16	0
ARID3C	0	2	9	13	0
ARK2C	21	31	44	65	1
ARMC12	2	0	1	80	0
ARNT2-DT	1	11	18	107	0
ART3	0	0	4	41	0
ASB5	0	4	6	135	0
ASCL1	1	13	11	34	1
ASCL4	0	6	3	12	0
ASIC4	1	9	19	39	0
ASPA	0	6	12	28	1
ASPHD1	1	27	19	25	0
ASS1	0	69	3	278	105
ATG9B	15	100	203	55	3037
ATOH1	0	8	1	9	0
ATP12A	0	0	3	2	23
ATP1A3	17	24	12	611	0
ATP8A2	9	41	24	206	0
AXDND1	1	1	9	228	0
AXL	4	905	11	36	10
AZGP1	0	2	13	1711	9
AZU1	13	2	17	0	9
B3GALT1	2	12	32	9	0
B3GALT5	2	82	46	65	2236
B3GAT1-DT	5	14	23	39	0
B3GNT3	2	47	16	2	710
B3GNT6	0	8	9	7	63
B4GALNT1	1	84	22	34	0
B4GALT1	1150	885	58	239	5670
BANF2	0	0	1	42	0
BANK1	443	14	3	371	1
BARHL2	0	6	4	22	0
BBOF1	429	8	1	150	1
BBS5	4	31	43	77	0
BCL2A1	1805	1884	295	1	699
BEND2	461	7	5	8	0
BEND4	27	3	15	913	1
BEX3	355	73	0	1899	1
BGN	1	799	5	4	2
BHLHE22	0	6	10	11	0
BLK	76	10	13	24	0
BMP4	0	7	5	18	0
BMP8A	13	89	15	52	0
BMPR1B	1	21	4	532	0
BMPR1B-DT	0	0	0	108	0
BNC1	1	1	1	531	3
BNIP3L	61854	1658	30	2007	308
BOD1L2	1	3	6	5676	0
BPIFA3	0	3	6	749	0
BPIFB2	0	2	9	14	0
BRD7P5	0	2	5	24	0
BRDT	0	1	0	529	0
BSN	7	28	68	460	1
BSND	8	7	26	48	0
C10orf120	0	0	0	44	0
C10orf126	0	1	5	40	0
C10orf53	2	12	13	115	0
C10orf55	2	738	9	22	681
C10orf62	0	1	1	1110	0
C11orf52	0	7	2	425	0
C11orf96	0	1857	5	34	31
C12orf50	1	1	4	219	0
C12orf54	0	0	0	94	0
C12orf56	0	1	6	84	63
C15orf48	2	515	16	64	561
C16orf78	0	0	0	108	0
C16orf82	1	0	0	6659	0
C17orf50	0	1	3	217	0
C1orf210	0	6	6	165	11
C1QL2	0	0	8	8	0
C20orf141	0	1	1	133	0
C2CD4B	0	49	2	5	7
C2CD6	3	3	3	281	0
C2orf72	0	7	5	245	0
C2orf88	1027	38	5	38	0
C3orf22	4	0	0	474	0
C3orf80	1	4	2	9	165
C4orf54	2	13	20	57	0
C5orf52	0	0	0	66	0
C6orf132	7	594	319	842	15444
C9orf152	0	10	19	863	0
C9orf43	1	0	0	140	0
C9orf50	0	8	14	329	1
C9orf78	5037	194	14	766	11
CA1	3325	38	7	3	0
CA12	1	176	12	24	3
CA6	2	1	18	1	0
CABP1	0	13	26	36	1
CABS1	0	0	1	1279	0
CABYR	6	2	2	1934	1
CACNA1G	1	129	24	15	2
CACNA2D1	0	58	13	164	3
CACNG2	1	14	15	25	0
CACNG4	4	7	9	922	1
CACNG5	3	16	25	38	0
CADM1	12	58	12	117	0
CADPS2	1	36	4	637	0
CALML3	0	12	17	78	200
CALML5	0	7	3	1	100
CALR3	1	0	0	180	0
CAMK1G	0	120	6	8	17
CAMK2B	1	6	20	51	0
CAMK4	708	56	10	87	2
CAPZA3	0	2	1	187	0
CASC2	2	18	30	143	0
CASP5	159	18	10	0	12
CASR	1	8	21	31	0
CATSPERD	0	0	0	91	0
CATSPERZ	0	2	1	431	0
CAVIN1	4	941	15	1703	21
CAVIN2	3965	76	3	5	0
CAVIN3	4	92	1	85	1
CBLC	0	19	0	113	3
CBY2	0	1	2	136	0
CCDC136	18	14	4	4272	0
CCDC144A	20	6	11	135	0
CCDC158	0	2	1	499	0
CCDC168	13	19	31	1477	0
CCDC177	0	3	7	7	0
CCDC178	0	0	0	150	0
CCDC180	40	26	22	135	0
CCDC187	5	10	27	2087	4
CCDC188	0	0	3	265	0
CCDC190	0	4	9	15	1
CCDC196	2	0	2	652	0
CCDC26	8	44	105	214	2
CCDC54	0	0	1	205	0
CCDC62	17	2	5	292	0
CCDC70	0	1	0	139	0
CCDC92B	1	10	22	16	0
CCER1	2	6	7	71	0
CCK	0	0	0	250	0
CCL18	0	50	10	10	9
CCL20	0	460	5	0	114
CCL22	0	496	8	15	78
CCL24	0	172	2	4	1
CCL3L1	85	4319	67	7	893
CCL3L3	85	4319	67	7	893
CCL4L1	92	3290	26	5	1084
CCL4L2	92	3290	26	5	1084
CCL5	3618	83	10	3	15
CCN1	2	1190	10	27	48
CCN2	1	784	3	2	23
CCN4	4	60	5	10	0
CCND2-AS1	1	6	36	42	0
CCT8L2	0	0	4	35	0
CD163L1	8	35	2	1483	2
CD1D	142	10	1	10	0
CD226	1271	55	27	35	4
CD244	323	10	0	18	0
CD248	18	394	1	6	1
CD27	220	5	0	0	0
CD276	1	1136	8	115	18
CD300C	49	62	1	0	7
CD36	1274	62	10	39	2
CD3D	446	36	9	23	0
CD3E	991	102	11	26	2
CD3G	319	13	8	12	0
CD40LG	168	14	7	9	0
CD52	1345	22	1	194	7
CD53	3580	1532	96	1	565
CD69	137	190	37	1	6
CDA	353	38	13	0	125
CDC20B	2	8	12	254	0
CDC42EP5	1	58	5	3021	124
CDH19	0	8	13	57	0
CDH7	0	16	18	27	0
CDK15	3	0	2	27	0
CDKL3	6	0	1	143	0
CDSN	0	1	6	2	67
CEACAM5	0	122	13	16	1162
CEACAM6	32	82	23	14	926
CEACAM7	0	33	4	8	1032
CELF2-AS2	3	31	8	27	0
CEMIP	13	3638	6	11	18
CEP126	32	11	24	213	0
CEP78	315	46	27	166	1
CETN1	0	2	2	122	0
CFAP100-DT	0	0	0	391	0
CFAP107	0	10	23	55	0
CFAP144P1	1	0	2	111	0
CFAP221	0	2	8	358	0
CFAP251	20	20	13	153	0
CFAP276	1	9	3	267	0
CFAP43	3	6	4	282	0
CFAP46	0	8	2	110	6
CFAP53	3	2	1	219	0
CFAP53P1	0	6	2	13	0
CFAP61	0	1	0	186	0
CFAP65	1	4	16	111	0
CFAP74	1	4	9	149	0
CFC1	0	0	0	339	0
CFC1B	0	0	0	339	0
CFI	0	90	2	7	3
CGNL1	1	72	70	2003	1055
CHAC1	1	54	15	9	2364
CHAT	0	8	7	33	0
CHD5	4	3	12	319	0
CHD9NB	1	10	45	64	1
CHRM1	0	3	7	173	1
CHRM3-AS2	144	8	15	16	0
CHRNA7	16	23	29	53	0
CHST6	1	107	10	26	0
CHST9	1	9	38	80	0
CIART	0	34	11	37	11
CIMAP1D	1	3	0	811	0
CIMAP2	6	2	2	16	72
CIMIP3	0	1	2	122	1
CIR1P1	0	4	4	14	0
CISTR	0	0	3	5	0
CLC	581	0	0	0	2
CLCA4	0	11	23	4	277
CLDN1	0	154	6	13	29
CLDN17	0	2	5	3	57
CLDN3	0	380	2	124	5
CLDN4	3	1307	30	137	407
CLEC12A	1713	26	21	5	45
CLEC1B	189	5	3	2	0
CLEC4A	309	135	11	0	15
CLEC4D	218	8	6	1	8
CLIC3	43	18	17	70	841
CLIP3	7	60	5	129	0
CLMP	16	502	15	10	1
CLSTN2	1	130	24	259	1
CLUL1	0	0	1	61	0
CLYBL	21	8	21	32	0
CMBL	67	2	7	785	2
CMTM5	148	10	5	12	0
CNFN	3	150	112	179	8072
CNGB1	0	9	10	12	1
CNGB3	2	5	8	77	0
CNN1	7	52	5	306	0
CNNM1	1	8	11	185	0
CNPY3-GNMT	4	2	0	1079	0
CNTFR-AS1	3	2	1	231	0
CNTNAP2	24	12	19	1046	1
CNTNAP3C	246	7	6	0	10
CNTNAP5	0	4	12	14	0
COA4	81	93	1	613	5
COBL	2	79	18	1406	15
COL12A1	2	6014	9	63	4
COL15A1	1	260	5	8	0
COL1A1	1	15248	14	32	25
COL1A2	1	2491	13	19	5
COL22A1	1	98	0	23	1
COL23A1	2	54	2	2	0
COL26A1	3	0	5	77	0
COL27A1	3	689	23	55	3
COL28A1	0	4	15	21	0
COL3A1	0	4248	2	31	6
COL4A1	3	2934	6	9	7
COL4A2	5	3732	21	21	14
COL5A1	4	3116	9	52	3
COL5A2	3	942	2	22	1
COL5A3	19	653	5	32	1
COL6A1	12	3116	6	22	269
COL6A2	89	4018	5	36	75
COL6A3	26	9169	12	25	8
COL7A1	10	15380	11	62	7
COL8A1	1	80	23	13	0
COL9A1	1	0	12	58	0
COLCA1	4	12	24	215	0
COPRS	9	28	0	1200	6
CORO2B	5	178	3	17	1
CP	5	167	0	3	1
CPA3	71	0	0	1	0
CPA4	0	18	28	8	2312
CPA5	0	2	5	305	0
CPE	0	10	0	387	2
CPLX2	5	10	16	66	0
CPLX4	1	7	16	15	0
CPNE4	2	10	8	2183	0
CPSF1P1	1	11	0	164	0
CPXM1	1	307	0	5	1
CPZ	0	53	0	5	5
CR1L	348	3	0	1	0
CRABP1	0	4	5	18	0
CRCT1	3	403	295	0	44780
CRISP2	5	0	0	13480	2
CRISP3	30	96	37	58	7035
CRNN	3	268	822	9	17523
CRX	2	7	27	48	0
CRYAB	0	467	11	578	106
CRYZ	82	53	8	390	0
CSF3	0	73	2	4	11
CSMD1	11	18	23	162	0
CSMD2	1	110	11	33	0
CSMD2-AS1	0	0	0	217	0
CSNK2A2IP	2	8	10	622	0
CST1	0	8	22	4	0
CST13P	0	0	0	70	0
CST4	0	4	19	5	0
CST5	0	0	14	1	0
CST6	0	16	2	2	200
CST7	1148	93	11	0	44
CSTA	296	14	102	63	260
CSTF3	111	18	0	252	4
CT45A1	0	0	3	35	0
CT45A3	0	0	3	35	0
CT45A5	0	21	28	23	1
CTAGE11P	0	0	4	11	0
CTAGE16P	0	1	2	12	0
CTCFL	1	7	15	21	0
CTHRC1	2	48	0	1	0
CTNND2	0	1	4	171	0
CTSL	41	5585	18	49	224
CTSS	11528	835	165	16	655
CUX2	4	12	6	1245	1
CX3CR1	1145	21	8	12	4
CXCL1	225	2005	96	6	1259
CXCL14	0	30	0	4	0
CXCL2	2	897	15	6	936
CXCL5	184	760	3	3	44
CXCL6	7	15	0	2	55
CXCL8	2610	45468	988	14	16775
CXCR1	5874	500	324	4	1037
CXorf51A	0	0	0	38	0
CYGB	2	52	3	3	0
CYLC1	0	5	1	112	0
CYLC2	1	8	8	282	0
CYP24A1	1	182	1	3	3
CYP2A6	0	2	2	1	62
CYP2B7P	3	25	22	15	1165
CYP39A1	0	3	4	135	0
CYP4F22	7	0	6	9	28
CYP4F29P	6	1	2	2	42
CYP4F8	0	16	9	170	0
CYSRT1	0	23	26	9	912
CYTIP	2248	451	74	3	96
DAB1-AS1	0	0	1	90	0
DACT1	14	198	5	16	0
DAPL1	0	0	0	117	0
DBET	0	17	14	20	0
DCAF12	29535	588	22	807	279
DCAF8L2	0	8	15	21	1
DCDC1	1	5	8	222	0
DCDC2	1	108	3	60	0
DCHS2	3	13	18	107	0
DCLK1	0	7	12	26	0
DCN	2	777	19	29	0
DCT	4	18	18	27	0
DCTN6	87	36	0	330	7
DCX	0	12	22	20	0
DCXR	113	48	4	4710	22
DDHD1-DT	1	0	0	86	0
DDR2	3	294	6	15	1
DDX11L1	16	7	13	8	0
DDX11L10	210	2	8	6	0
DDX11L16	210	2	8	6	0
DDX11L17	16	7	13	8	0
DDX11L2	16	7	13	8	0
DDX3Y	544	0	3	1379	0
DDX4	0	0	0	302	0
DDX53	0	0	5	22	0
DDX59-AS1	0	1	2	9	1
DEFA1B	648	12	46	1	57
DEFB132	0	5	4	55	0
DEFB4A	0	2	2	0	5
DEFB4B	0	2	2	0	5
DENND2A	1	87	5	57	0
DEPDC4	6	0	7	32	0
DES	2	57	2	28	1
DEUP1	1	0	1	175	0
DGCR6L	91	33	1	2795	9
DHRS4	40	15	0	265	3
DHRS4L2	33	12	0	234	5
DIO2	0	525	23	35	80
DIP2C-AS1	1	242	14	24	1
DIXDC1	17	85	6	390	0
DKK1	0	25	2	5	247
DKK4	1	0	0	0	19
DKKL1	0	1	0	104	0
DLK1	2	5	16	17	0
DLX4	2	5	14	19	0
DMRTA1	0	6	6	252	0
DMRTA2	0	0	4	8	0
DMRTB1	0	3	1	110	0
DMTN	15613	641	9	654	25
DNAAF3	3	2	0	469	1
DNAAF4-CCPG1	1	0	0	90	0
DNAH2	5	6	15	122	0
DNAH8	6	0	0	359	0
DNAI4	67	12	49	337	0
DNAJB8	2	6	13	270	0
DNAJC18	19	10	9	562	1
DNAJC6	1133	22	6	114	0
DNASE2B	0	0	1	239	0
DNM3	501	24	5	129	1
DPP10-AS1	0	4	11	47	1
DPY19L4P1	24	0	4	4	1
DPYS	0	0	0	490	0
DPYSL3	1	124	12	914	2
DSCAM	0	2	6	20	0
DTHD1	133	14	7	17	0
DUOX2	2	403	80	26	9989
DUOXA2	1	72	9	7	2001
DUSP15	0	9	2	1500	1
DUSP4	5	746	50	330	2260
DUSP5	53	791	159	18	3978
DUSP9	0	2	10	5	1
DUX4L26	0	14	16	5	0
DUX4L8	0	1	12	1	0
DYNC1LI2-DT	0	0	9	13	0
DYNLL2-DT	0	11	21	112	0
DZIP1	1	26	8	927	0
DZIP3	337	20	6	416	1
E2F2	972	40	7	68	1
EBF2	0	2	9	15	0
ECI1	65	51	1	762	24
ECM1	9	792	640	22	14747
EDIL3-DT	0	6	28	21	1
EDN2	0	140	9	3	700
EDNRA	0	57	4	5	0
EDNRB	1	172	4	22	0
EFCAB13	231	55	5	696	0
EFEMP1	0	70	4	39	3
EFNB3	0	9	10	47	0
EFS	0	77	6	419	3
EGF	180	4	5	60	0
EGFLAM-AS2	0	2	3	241	0
EGFR	1	574	24	189	55
EHF	3	289	62	8506	1527
EIF1AY	709	0	3	222	0
ELAVL2	0	3	3	85	0
ELF3	9	1157	157	184	4668
ELFN1	3	50	5	3	0
ELN	1	59	8	35	0
ELOA3DP	2	10	6	28	0
EML5	63	61	0	1457	1
EMP1	9	1949	533	53	16804
EMX2	0	26	9	52	2
EN2	1	18	16	36	0
ENAHP1	0	2	6	13	0
ENAM	4	12	9	254	0
ENDOG	14	28	0	297	1
ENKUR	246	14	2	11	0
ENPP1	4	166	13	82	0
EOMES	196	16	3	8	0
EPB41L4B	0	20	8	708	3
EPB42	1780	30	1	5	0
EPCAM	13	168	0	94	0
EPCAM-DT	0	5	10	21	0
EPHA10	1	4	14	312	0
EPHA2	6	444	124	11	5068
EPHA5	0	6	4	528	0
EPHX2	38	5	11	2973	0
EPHX3	0	9	12	2	619
EPIST	0	4	6	3	139
EPN3	1	21	19	521	811
EPPIN	0	2	13	24	0
EPS8L1	7	641	357	321	9878
EPS8L2	14	404	257	568	3031
ERBB4	0	18	13	39	0
ERFE	8	58	3	22	0
ERH	114	34	0	814	5
ERICH2-DT	5	2	21	20	0
ERICH3	1	17	17	280	0
ERICH4	0	0	3	8	0
ERLNC1	1	0	1	37	0
ESRP1	0	39	10	745	238
ETNK2	3	40	12	2783	10
EYA1	0	11	10	79	0
EYA2	0	28	2	255	53
EYA4	1	20	14	49	0
F11-AS1	0	0	2	149	0
F13A1	5172	68	3	18	4
F2R	300	342	7	10	1
F3	0	291	22	57	346
FAM110D	0	9	20	7	0
FAM131C	1	1	13	8	3
FAM135B	0	4	11	141	0
FAM13C	0	0	1	1018	0
FAM180B	0	2	4	15	0
FAM181A-AS1	0	0	3	18	0
FAM186A	1	29	14	412	0
FAM210B	6309	216	10	3607	8
FAM217A	1	2	0	437	0
FAM225A	11	16	10	64	0
FAM229B	4	2	2	227	0
FAM230A	0	7	17	91	0
FAM230B	2	11	18	161	0
FAM230E	0	12	20	29	0
FAM230I	0	0	0	126	0
FAM25A	0	23	35	0	411
FAM3D	3	7	13	33	195
FAM43B	0	5	1	10	0
FAM47E-STBD1	0	0	0	28	0
FAM66E	9	5	12	80	0
FAM81A	2	1	2	184	0
FAM81B	12	0	0	509	0
FAM83A	5	71	35	33	5054
FAM83C	0	3	6	36	0
FAM83D	9	40	3	4	582
FAM90A12	0	6	17	3	2
FAM90A24	2	33	48	4	1
FASN	137	517	7	7544	132
FAT3	0	22	30	52	2
FAXC	0	8	13	107	0
FAXDC2	1917	62	8	90	2
FBLIM1	0	273	5	167	21
FBLN1	0	312	5	11	2
FBLN5	36	157	1	9	1
FBP1	81	211	0	593	105
FBXO17	0	16	9	207	2
FBXO24	2	2	3	391	2
FBXO7	19433	579	21	1457	30
FCER1A	311	2	1	0	0
FCGBP	116	645	20	305	2864
FCGR3B	21595	1201	559	9	1202
FCRL3	266	14	4	12	0
FDCSP	0	0	94	0	0
FECH	5512	140	10	1369	2
FER1L6	0	0	1	123	6
FERMT2	1	190	7	210	6
FEV	0	1	5	230	0
FEZF1-AS1	0	3	5	16	0
FGB	0	30	1	4	0
FGD1	0	62	5	32	0
FGD5P1	0	4	9	56	0
FGF10	1	6	17	19	0
FGF17	2	13	18	14	0
FGF5	0	8	13	12	0
FGFBP2	400	5	0	6	0
FHL1	184	47	1	38	0
FJX1	0	73	3	7	2
FKBP10	1	256	6	20	4
FLACC1	708	21	2	25	1
FLG	8	84	514	117	8068
FLJ12825	0	4	12	12	0
FLJ16779	3	17	26	27	0
FLNC	2	750	2	14	8
FMC1-LUC7L2	67	22	0	469	0
FMN2	2	19	29	49	0
FMO2	0	16	10	3	233
FMOD	1	10	5	301	0
FN1	12	5593	19	240	739
FNDC4	0	47	9	1118	125
FNDC8	0	0	3	394	0
FOLH1	0	8	1	718	0
FOLR3	353	4	3	3	7
FOS	3408	3143	3830	32	6005
FOXA1	1	14	6	4106	50
FOXD3-AS1	0	6	4	14	0
FOXL2	0	44	7	10	0
FOXO6	0	6	16	39	4
FOXP2	1	1	12	74	2
FOXQ1	0	172	18	68	194
FPR1	8347	622	278	3	1541
FRMPD1	0	6	13	15	4
FRRS1L	1	8	33	49	0
FSCB	0	2	5	1402	0
FSCN3	2	13	3	628	0
FUT3	2	63	30	8	1119
FUT6	2	46	47	12	1223
FUT9	0	8	14	13	0
FXYD3	1	8	11	1711	7
FXYD6	22	50	3	11	0
FYB2	0	2	4	139	0
FZD10	0	54	5	8	13
FZD3	39	34	27	71	0
G0S2	192	17950	1399	26	13402
G6PC2	0	1	2	11	0
GABRA1	1	12	16	19	0
GABRA2	0	7	13	19	0
GABRE	2	504	6	7	162
GABRG3	2	9	19	86	0
GABRG3-AS1	0	2	1	374	0
GABRP	0	370	5	14	2388
GAD2	0	10	23	14	0
GALNT17	0	24	3	125	0
GALNTL5	0	1	4	284	0
GALNTL6	2	9	16	54	0
GALR1	4	16	15	28	0
GAPDHS	0	0	0	718	0
GARIN1B	1	2	1	317	0
GARIN2	0	0	0	198	0
GARIN3	0	1	4	174	0
GARIN4	0	5	4	257	0
GARIN5B	0	29	3	247	0
GARIN6	0	1	0	293	0
GATA1	737	20	3	9	0
GCNT3	0	124	12	81	199
GDA	1	138	9	15	1
GDNF	1	6	17	22	0
GEM	1	834	3	3	6
GFAP	2	12	36	62	0
GFI1B	308	4	8	39	1
GGT6	0	9	11	27	153
GIMAP2	508	16	6	12	1
GIMAP6	943	80	10	16	2
GIMAP7	1080	41	1	4	0
GJA1	1	822	9	12	2
GJB2	0	36	14	9	47
GJD2	0	1	8	12	0
GK2	0	0	4	92	0
GLI2	1	117	9	8	3
GLIPR1L2	1	7	12	44	0
GLO1	141	56	2	3851	18
GLRX5	2822	108	5	454	5
GMPR	1640	39	2	2356	2
GNAO1-DT	1	3	14	75	0
GNG11	646	23	4	105	0
GNG12	1	152	12	1046	1113
GNG4	0	34	12	2465	6
GNLY	1030	3085	6	3	6
GNMT	4	2	0	1079	0
GOLGA6D	0	0	2	218	0
GOLGA6L1	0	8	46	190	0
GOLGA6L2	2	21	29	522	0
GOLGA6L22	2	38	65	218	1
GOLGA6L24	3	29	36	326	0
GOLGA6L25	2	23	84	354	1
GOLGA6L26	2	43	2	93	0
GOLGA6L6	0	30	84	182	0
GOLGA6L7	1	12	12	100	0
GOLGA8F	1	3	16	83	0
GOLGA8G	1	3	16	83	0
GOLGA8O	38	1	2	39	2
GOLGA8Q	38	1	2	39	2
GP1BB	685	34	1	3	0
GP9	249	3	1	4	0
GPC4	4	280	8	6	1
GPD1	4	6	21	19	0
GPD1L	117	14	9	3445	10
GPR158	0	5	5	53	0
GPR174	462	26	7	13	0
GPR176-DT	1	6	14	16	0
GPRC5A	1	1116	78	48	2676
GPRIN2	1	13	33	239	4
GPS2P1	0	0	4	14	0
GRAP2	1603	59	15	46	1
GRB7	1	126	4	74	456
GREB1	1	76	18	5684	4
GREM1	2	495	28	88	2
GREM1-AS1	0	35	1	22	0
GRHL2-DT	0	0	2	192	0
GRHL3	0	12	4	82	31
GRID2	0	6	12	85	0
GRIN2A	2	9	23	65	0
GRIN2B	2	56	63	138	0
GRK7	2	10	20	36	0
GRM1	0	9	14	26	0
GRM4	5	25	43	71	0
GSG1	1	3	2	876	0
GSG1L	3	20	44	53	1
GSPT1	11767	475	14	2313	49
GSTA1	2	0	0	352	0
GSTM5	3	12	17	32	0
GTF3C6	48	45	0	856	1
GTSF1L	0	0	0	220	0
GUCA1ANB-GUCA1A	0	1	1	516	0
GUCY1A1	267	33	14	2068	0
GUCY1B1	278	22	0	121	1
GULP1	1	208	6	633	46
GVQW3	36	24	35	70	1
GYG2P1	1	0	4	32	0
GYPA	794	6	0	2	0
GYPB	353	5	0	0	0
GYPC	22915	435	7	4	18
GYS2	0	0	6	0	73
GZMA	297	64	0	0	1
GZMB	414	168	1	0	3
GZMH	360	9	0	0	0
GZMK	191	7	1	1	0
GZMM	161	6	0	0	1
H1-6	6	0	1	80	0
H1-7	2	0	3	519	0
H19	5	1348	8	11	186
H2AC1	0	0	0	85	0
H2AC2P	0	0	1	70	0
H2BC1	0	0	0	492	0
H3Y2	6	0	2	4	1
H4C2	238	85	0	307	1
H4C3	1091	329	3	533	3
HAGLR	0	6	7	576	3
HAL	832	47	55	1	80
HAND2	1	108	12	13	0
HAND2-AS1	0	40	29	41	1
HAS2	0	70	3	71	6
HBA1	2684117	128861	471	293	288
HBA2	5555874	188594	866	460	569
HBB	7824310	116477	1079	531	590
HBD	1148	5	0	1	0
HBEGF	7	1124	24	24	80
HBG2	11387	421	6	1	3
HBM	1900	35	1	0	0
HBQ1	558	8	0	0	0
HBZ	93	3	0	84	0
HCAR2	1005	1964	1076	20	1256
HCAR3	1288	2829	1169	5	1495
HCG22	2	42	12	4	963
HCK	3679	854	329	6	686
HCN4	0	12	21	272	0
HCST	232	37	1	1	13
HDGFL1	0	2	12	160	0
HECW1	1	9	7	193	0
HECW1-IT1	1	0	10	4	0
HECW2-AS1	13	1	0	637	0
HEMGN	14433	145	2	409	1
HEPACAM2	71	1	1	5	0
HES7	1	4	15	24	0
HGD	49	7	0	1699	0
HHLA2	2	1	8	51	0
HIF3A	2	10	19	27	0
HJV	1	0	4	6	0
HK3	659	259	22	1	58
HKDC1	16	110	0	4	0
HMGA2	2	194	20	45	0
HMGA2-AS1	4	56	3	5	0
HMGB4	0	2	2	470	0
HMGCS2	0	0	1	1872	0
HMGN5	35	12	13	114	0
HMOX1	220	1198	44	22	7954
HMSD	0	0	2	12	0
HNF1A-AS1	0	6	6	14	0
HNF1B	0	77	6	80	0
HNRNPUL2-BSCL2	395	289	0	535	69
HOXA10-AS	0	4	0	88	4
HOXA11-AS	1	6	4	375	7
HOXA13	0	4	7	1050	16
HOXB13	0	4	10	9468	1
HOXB6	0	62	5	50	2
HOXB8	0	19	20	48	1
HOXD13	0	1	8	127	0
HPGD	99	40	10	32	1267
HPSE2	1	15	17	34	0
HR	0	20	18	28	44
HRC	0	2	7	28	0
HRK	9	8	11	22	0
HS3ST6	0	8	6	3	121
HSF5	36	2	3	240	0
HSFY1	0	0	1	128	0
HSFY2	0	0	1	128	0
HSP90AB5P	0	2	7	10	0
HSPB8	0	239	22	37	1607
HSPE1	72	189	0	937	19
HTN1	1	4	250	22	0
HTN3	0	3	415	1	0
HTRA1	2	354	0	17	1
HTRA3	4	160	3	6	1
ICA1L	65	11	12	108	0
ICAM1	373	5009	418	20	1766
ID1	0	72	1	591	10
ID4	0	140	9	603	26
IDH1	192	79	6	7907	46
IER3	165	4861	130	46	4131
IFIT1B	1296	19	3	4	0
IFT57	103	54	1	1658	4
IFTAP	24	12	13	176	0
IGF1	0	5	3	27	0
IGF2	22	5721	13	17	5
IGF2BP3	200	3	10	51	3
IGFBP1	0	200	0	0	0
IGFBP2	17	265	15	132	2
IGFBP3	20	694	2	25	30
IGFBP4	13	964	3	23	13
IGFBP5	3	1329	18	306	8
IGFBP6	2	298	9	2	1
IGFBP7	51	781	1	1	5
IGFL1	0	0	4	1	3
IGFN1	3	295	49	119	1
IGHA1	235	63	0	1	6
IGHM	1113	65	0	0	9
IGSF11-AS1	0	0	1	380	0
IKBKGP1	45	0	1	13	1
IL11	0	1141	2	5	0
IL12A-AS1	0	11	19	21	22
IL13	0	4	1	128	0
IL17RD	0	26	13	184	0
IL1A	0	1226	23	1	148
IL1B	1076	14115	2977	9	7103
IL1R2	466	401	55	0	208
IL1RN	519	9758	755	88	12126
IL23A	23	69	0	4	38
IL36A	0	9	44	1	339
IL36G	0	10	2	2	26
IL36RN	1	23	24	7	584
IL3RA	36	76	0	0	3
IL5RA	178	1	3	98	0
IMP3	154	110	0	907	97
IMPDH1P10	61	119	48	0	74
INHBA	6	3928	24	36	31
INHBE	2	8	16	16	0
INPP5J	0	7	17	130	0
IQCA1	3	18	4	645	0
IQCF2	0	0	0	29	0
IQCF5-AS1	0	0	4	15	0
IQSEC3	4	31	29	40	0
IQUB	2	5	4	309	0
IRS4	1	20	25	11	0
ISLR	0	818	7	19	2
ITGA2B	1252	12	11	88	0
ITGA9-AS1	26	39	47	138	0
ITGAX	4472	7092	855	14	3097
ITGB6	0	318	0	9	5
ITIH5	0	44	15	26	0
ITK	1161	114	9	19	3
ITM2A	205	16	0	2	1
ITPKA	0	4	1	243	0
ITPRID1	1	6	18	77	0
IVL	0	18	11	3	171
JAKMIP1	54	27	20	278	0
JAM3	336	71	6	7	0
JCADP1	0	7	4	12	1
JCHAIN	335	16	0	0	0
JHY	25	17	7	227	0
JUNB	6027	7213	3175	250	11209
KARS1	499	207	1	1142	27
KCNA1	2	6	12	26	0
KCNC1	22	24	46	73	1
KCNH5	0	12	10	19	0
KCNIP4-IT1	2	17	17	20	0
KCNJ9	4	7	23	30	0
KCNK1	0	124	1	12	72
KCNK3	1	136	21	201	0
KCNMB3	31	3	16	38	0
KCNQ1DN	0	0	7	36	1
KCNQ2	3	12	37	51	0
KCNT2	4	5	14	37	0
KCNV1	0	15	11	28	1
KDM5D	235	0	2	509	0
KDR	0	365	2	9	5
KEL	169	4	4	7	0
KIAA1586	370	16	3	107	0
KIAA2012-AS1	0	2	8	45	1
KIF14	477	10	4	72	1
KIF15	405	7	1	159	0
KIF17	1	5	0	733	2
KIF20B	929	28	5	145	3
KIF23-AS1	0	6	18	14	4
KIF25	0	8	5	21	0
KIF2B	1	5	1	236	0
KIF4B	0	4	13	29	0
KIF5A	3	58	27	70	0
KILH	0	5	11	7	0
KIR3DX1	4	52	11	17	0
KIRREL1	1	148	16	22	1
KLF1	569	14	2	1	0
KLF17	0	5	4	58	0
KLHL10	1	1	1	552	0
KLHL13	8	10	15	89	0
KLHL23	4	20	5	421	0
KLHL40	0	6	2	30	0
KLK10	2	83	34	21	2566
KLK11	0	19	17	407	655
KLK12	0	8	10	3	524
KLK13	0	14	20	194	1582
KLK14	0	0	0	2	24
KLK2	1	15	15	12927	0
KLK3	2	20	12	8492	0
KLK4	0	8	4	9563	2
KLK5	0	4	4	114	120
KLK6	0	25	5	4	536
KLK7	0	4	5	5	77
KLK8	0	7	1	3	131
KLK9	0	0	0	0	45
KLRB1	232	10	0	0	0
KLRC4-KLRK1	653	36	2	21	0
KLRD1	688	94	28	71	1
KLRF1	138	4	0	2	0
KLRG1	143	3	1	5	0
KLRK1	653	36	2	21	0
KNL1	496	8	8	161	2
KNSTRN	83	11	0	401	2
KPRP	0	24	28	14	2240
KRBOX1-AS1	0	0	4	21	0
KREMEN2	0	0	4	22	1
KRT1	317	21	4	2	377
KRT13	8	1506	1756	30	51552
KRT15	1	72	25	466	513
KRT16	0	146	60	3	3566
KRT17	1	235	92	16	819
KRT19	1	1553	91	975	4860
KRT4	1	96	673	7	4029
KRT6A	0	198	305	4	3624
KRT6B	1	5	31	11	62
KRT6C	0	5	22	1	58
KRT7	1	1753	11	220	292
KRT78	2	174	469	9	11380
KRT8	4	656	21	8687	132
KRT80	2	334	104	29	4016
KRTAP4-16	0	7	6	14	0
KSR2	3	28	51	172	0
LAD1	0	172	27	342	512
LAMA1	1	226	16	50	0
LAMA3	1	723	8	72	2
LAMA4	0	264	8	42	4
LAMB2	22	484	7	67	2
LAMB3	5	2853	12	13	439
LAMC2	2	3944	20	55	53
LAMC3	2	902	18	14	2
LASTR	0	4	8	12	2
LBX1	1	1	17	18	0
LCE1A	0	0	5	1	2
LCE3D	1	68	21	1	12293
LCE3E	0	9	3	2	1340
LCK	710	27	3	28	2
LCN2	147	498	45	22	6026
LCP2	2586	5826	529	17	1997
LCT	4	0	3	14	0
LDB3	5	5	12	60	0
LDHC	0	0	0	82	0
LEFTY2	1	61	1	46	0
LELP1	0	0	0	2593	0
LEMD1	0	1	0	84	0
LGALS12	72	0	0	0	2
LGI1	0	9	14	20	0
LGI4	0	16	10	24	0
LHCGR	0	18	9	15	0
LIAT1	18	7	1	735	4
LIF	1	700	14	21	344
LIFR	2	68	10	1883	5
LIMCH1	1	49	11	1442	69
LIMS3	23	105	0	6	1
LIN28B	0	0	4	22	1
LINC00261	0	1	5	233	0
LINC00278	145	0	2	21	0
LINC00326	0	1	5	66	0
LINC00343	1	6	18	62	0
LINC00402	98	8	6	8	0
LINC00442	1	6	8	121	0
LINC00454	2	0	4	19	0
LINC00506	0	8	25	57	0
LINC00550	0	4	7	28	0
LINC00570	175	14	6	10	0
LINC00602	0	5	7	14	0
LINC00616	0	2	1	91	0
LINC00635	2	4	5	265	0
LINC00668	1	4	4	1368	0
LINC00670	1	6	13	21	0
LINC00683	3	15	24	44	0
LINC00690	0	1	5	86	0
LINC00710	0	2	16	98	0
LINC00836	0	6	10	21	0
LINC00839	0	15	11	20	1
LINC00861	454	30	12	22	1
LINC00870	1	3	11	24	0
LINC00879	1	0	2	35	0
LINC00887	0	4	15	14	12
LINC00906	5	7	15	310	0
LINC00907	1	11	19	28	0
LINC00908	3	15	24	44	0
LINC00917	0	5	9	337	0
LINC00919	0	3	17	116	0
LINC00923	2	22	24	61	0
LINC00927	0	3	10	37	1
LINC00939	1	9	14	27	0
LINC00958	0	19	12	24	9
LINC00964	1	16	14	71	0
LINC00976	8	44	105	214	2
LINC00977	8	44	105	214	2
LINC00989	405	2	3	5	0
LINC00996	5	37	2	2	0
LINC01005	1	0	3	269	0
LINC01012	6	9	22	30	0
LINC01018	2	10	13	170	0
LINC01036	116	6	8	40	0
LINC01090	0	0	2	5	0
LINC01095	0	1	2	132	0
LINC01116	1	8	19	18	1
LINC01159	0	12	15	14	0
LINC01166	1	0	6	14	0
LINC01192	0	3	8	97	1
LINC01213	0	0	0	51	2
LINC01227	0	0	3	129	0
LINC01284	6	12	29	19	0
LINC01304	0	7	8	226	0
LINC01333	1	10	17	44	0
LINC01350	0	0	0	38	0
LINC01360	0	0	3	7	0
LINC01414	0	1	1	11	0
LINC01427	2	2	16	20	0
LINC01471	0	4	9	224	0
LINC01505	6	8	18	20	0
LINC01535	0	2	7	29	0
LINC01551	0	20	22	37	0
LINC01606	0	6	6	80	0
LINC01608	4	38	63	216	3
LINC01630	0	8	20	40	1
LINC01664	2	0	1	146	0
LINC01694	2	5	14	18	0
LINC01722	0	0	3	12	0
LINC01767	0	4	8	5	0
LINC01837	0	1	11	73	0
LINC01856	1	4	14	23	0
LINC01890	9	0	3	94	1
LINC01902	1	23	51	62	0
LINC01913	1	3	8	43	0
LINC01944	1	0	1	8	0
LINC01964	1	0	3	11	0
LINC01968	0	7	5	82	0
LINC01981	1	0	4	62	0
LINC01992	4	0	11	7	0
LINC02043	4	4	31	11	0
LINC02076	2	26	59	98	0
LINC02112	0	0	0	96	0
LINC02140	0	3	10	60	0
LINC02254	2	22	24	61	0
LINC02263	0	3	13	15	0
LINC02317	0	0	1	33	0
LINC02359	0	2	18	32	0
LINC02372	1	0	0	80	0
LINC02400	0	8	17	35	0
LINC02418	0	9	6	29	0
LINC02446	107	2	2	6	0
LINC02487	1	5	67	6	487
LINC02492	1	0	1	23	0
LINC02547	0	2	8	5	0
LINC02552	0	6	15	16	0
LINC02560	0	2	1	21	162
LINC02654	0	0	5	3	0
LINC02677	0	4	8	12	2
LINC02727	0	6	12	64	0
LINC02772	210	5	3	15	0
LINC02790	0	0	1	64	0
LINC02843	1	0	8	23	0
LINC02864	0	10	8	48	0
LINC02891	1	1	12	20	0
LINC02982	2	12	36	47	0
LINC02984	1	6	8	1413	2
LINC03040	0	123	21	25	12
LINC03050	0	9	16	5	0
LINC03074	0	1	5	180	0
LINC03100	3	0	7	7	0
LINC03105	0	1	0	126	0
LINC03122	3	24	77	120	0
LINC03129	0	1	6	94	2
LINGO2	13	13	15	23	0
LIPG	1	142	23	88	0
LMNTD1	0	0	0	125	0
LMOD2	2	3	17	24	0
LMOD3	14	6	10	36	0
LMX1A	0	4	9	16	0
LNCARSR	0	5	7	6	0
LNC-LBCS	0	7	14	125	0
LNCRNA-IUR	344	22	12	34	0
LNX1	0	30	21	277	394
LOC100129135	0	2	3	11	0
LOC100129203	344	22	12	34	0
LOC100131107	0	0	2	25	0
LOC100131348	0	0	2	5	0
LOC100133077	2	8	15	40	0
LOC100287704	0	2	8	145	0
LOC100288570	0	42	3	4	0
LOC100288966	0	0	0	276	0
LOC100421173	1	0	2	133	0
LOC100421620	1	1	1	641	24
LOC100506274	4	16	15	48	0
LOC100508046	0	0	4	1564	0
LOC100652833	0	2	16	42	0
LOC100996318	162	2	15	10	2
LOC101927159	0	0	9	38	0
LOC101927237	2	0	3	23	0
LOC101927293	0	3	14	27	0
LOC101927310	2	22	24	61	0
LOC101927468	3	29	42	89	1
LOC101928002	1	0	4	171	1
LOC101928143	128	22	13	1	11
LOC101928295	0	0	7	9	0
LOC101928372	0	2	5	9	0
LOC101928565	1	2	9	24	0
LOC101928733	0	2	6	10	0
LOC101928866	0	0	0	89	0
LOC101928965	11	0	4	63	0
LOC101929227	1	16	19	46	0
LOC101929457	0	15	14	26	0
LOC101929572	0	0	0	985	0
LOC101929800	1	13	34	65	0
LOC102723360	3	2	0	250	0
LOC102723968	2	11	34	54	0
LOC102723971	0	13	11	15	0
LOC102724058	5	17	23	72	0
LOC102724104	26	0	9	6	0
LOC102724434	0	0	4	39	0
LOC102724701	3	2	0	250	0
LOC102724768	1	8	17	448	0
LOC102724843	3	2	0	139	0
LOC102724859	2	29	53	58	0
LOC105369302	5	20	29	28	0
LOC105369595	49	0	0	0	0
LOC105370169	4	5	27	31	0
LOC105370259	26	0	3	4	0
LOC105370409	1	0	2	50	0
LOC105370969	5	0	8	24	1
LOC105371090	42	0	2	4	2
LOC105373757	0	2	1	190	0
LOC105374042	0	11	13	13	0
LOC105374069	0	3	15	29	0
LOC105374235	0	4	13	341	0
LOC105374524	0	0	4	49	0
LOC105374780	0	6	13	96	0
LOC105374836	217	24	12	43	0
LOC105375026	2	18	38	69	0
LOC105375297	1	2	5	157	0
LOC105375358	1	0	2	7	0
LOC105377224	3	0	2	14	0
LOC105377488	0	0	14	7	0
LOC105377603	0	1	2	43	0
LOC105377848	0	0	5	18	0
LOC105379379	0	1	6	14	0
LOC107985122	0	0	11	6	0
LOC107985126	0	0	0	33	0
LOC107985211	12	6	16	23	0
LOC107986400	0	0	2	94	0
LOC107987108	6	8	18	20	0
LOC107987425	1872	419	317	9	550
LOC107987462	1872	419	317	9	550
LOC124900418	4	597	7	37	28
LOC124900848	1	5	13	17	0
LOC124901076	0	4	9	5	0
LOC124901427	0	0	0	0	13
LOC124901671	4	12	13	11	0
LOC124901864	14	0	7	0	0
LOC124902005	1	8	19	14	0
LOC124902031	0	0	3	42	0
LOC124902392	1	0	7	12	0
LOC124902542	0	0	0	59	0
LOC124902623	0	1	9	28	0
LOC124903659	1447	53	0	0	0
LOC124904601	1	2	13	25	0
LOC124905021	2	230	27	4607	3274
LOC124905242	1	10	28	41	0
LOC124905511	0	0	4	9	0
LOC124905613	0	0	1	10	0
LOC124905666	0	1	11	3	6
LOC124905668	0	1	11	3	6
LOC124905743	21595	1201	559	9	1202
LOC124906016	1	10	25	40	0
LOC124906232	7	3	15	24	0
LOC124906475	2	150	73	33	0
LOC124906476	2	150	73	33	0
LOC124906477	2	150	73	33	0
LOC124906478	2	150	73	33	0
LOC124906479	2	150	73	33	0
LOC124906480	2	150	73	33	0
LOC124906481	2	150	73	33	0
LOC124906482	2	150	73	33	0
LOC124906483	2	150	73	33	0
LOC124906484	2	150	73	33	0
LOC124906485	2	150	73	33	0
LOC124906486	2	150	73	33	0
LOC124906487	2	150	73	33	0
LOC124906488	2	150	73	33	0
LOC124906489	2	150	73	33	0
LOC124906490	2	150	73	33	0
LOC124906491	2	150	73	33	0
LOC124906767	0	6	17	3	2
LOC124907501	2	38	65	218	1
LOC124907726	4	31	43	25	0
LOC124909293	0	0	1	10	0
LOC124909305	0	0	1	10	0
LOC124909329	0	0	1	10	0
LOC128966568	0	1	11	3	6
LOC128966570	0	1	11	3	6
LOC128966597	6	93	105	254	6348
LOC128966665	2	150	73	33	0
LOC128966671	2	150	73	33	0
LOC128966672	2	150	73	33	0
LOC128966673	2	150	73	33	0
LOC130160541	0	6	17	3	2
LOC130160542	2	150	73	33	0
LOC130160543	2	150	73	33	0
LOC130160544	2	150	73	33	0
LOC130160545	2	150	73	33	0
LOC130160546	2	150	73	33	0
LOC130160547	2	150	73	33	0
LOC130160548	2	150	73	33	0
LOC130160549	2	150	73	33	0
LOC254896	370	42	383	1	58
LOC283683	1	5	13	97	0
LOC339298	0	5	5	31	0
LOC389602	0	5	16	15	0
LOC389831	3	2	0	250	0
LOC400622	3	8	21	26	0
LOC645266	1	8	16	14	0
LOC645485	4	22	27	38	0
LOC647132	1	8	7	18	0
LOC729654	0	1	0	446	5
LOC730098	4	9	0	167	2
LOC93429	0	1	6	14	1
LORICRIN	0	0	2	0	85
LOXL2	9	1340	9	13	7
LPO	1	7	12	41	0
LRAT	0	4	14	13	6
LRATD1	0	136	16	3168	1174
LRCH2	0	16	3	146	0
LRFN5	0	203	5	8	0
LRMDA	20	14	14	82	0
LRRC20	7	18	38	135	818
LRRC26	0	0	0	439	0
LRRC37A6P	2	1	1	236	0
LRRC3B	0	10	10	15	0
LRRC4B	1	51	26	28	0
LRRC4C	2	10	10	37	0
LRRC7	18	38	62	167	0
LRRC9	1	1	3	341	0
LRRD1	0	1	2	308	1
LRRIQ1	0	11	14	617	0
LRRN3	171	2	0	3	0
LRRTM1	0	18	15	14	0
LRRTM4	0	9	11	11	0
LSAMP	1	16	25	399	1
LTBP1	539	89	14	106	1
LUM	1	446	1	5	0
LUZP2	0	2	5	191	0
LY6K	0	55	3	12	519
LY75-CD302	396	11	0	9	22
LY96	283	16	3	1	15
LYPD1	2	32	4	24	0
LYPD2	5	56	13	2	699
LYZ	8401	446	126	11	136
MAB21L4	1	55	57	10	2879
MACROD2-AS1	0	0	1	82	0
MAGED4B	6	72	10	76	0
MAGEL2	0	23	15	13	0
MAGI1	1	108	37	742	90
MAL	67	192	241	4	19579
MAL2	0	121	8	712	160
MALAT1	211377	182485	14476	811	34807
MALL	6	93	105	254	6348
MAP1B	40	412	35	137	2
MAP3K4-AS1	1	164	12	37	32
MAP3K7CL	1698	38	9	34	0
MAP6	1	8	7	919	0
MAP9	50	10	4	445	0
MAP9-AS1	1	0	1	20	0
MARCHF10	1	2	0	262	0
MARCHF4	1	16	23	26	0
MARCO	37	480	1	2	114
MAS1	1	16	27	46	0
MAT1A	0	2	7	50	0
MB	0	2	2	314	1
MBNL1-AS1	296	23	21	50	0
MBNL3	20906	436	9	317	9
MCEMP1	116	326	11	1	44
MDFI	0	55	9	198	81
MDGA2	1	13	18	42	0
MEDAG	0	60	3	3	1
MEG3	5	787	64	161	4
MEIOC	1	4	8	831	0
MEIS3	1	81	31	534	1
MESP1	0	1	2	1002	2
MET	2	763	13	16	44
METTL14-DT	2	4	14	47	0
MEX3A	4	154	39	63	1
MFAP4	2	132	4	2	1
MFRP	0	7	6	14	0
MGAT4C	2	13	25	55	0
MGP	1	60	7	9	0
MIR100HG	4	58	48	107	0
MIR200CHG	0	2	0	234	0
MIR325HG	0	6	7	18	0
MIR3648-1	9	165	0	2	20
MIR3648-2	9	165	0	2	20
MIR3663HG	0	0	1	32	0
MIR4500HG	2	10	14	25	0
MIR9-2HG	2	17	24	36	0
MIR9-3HG	13	11	21	122	0
MISP	0	166	7	177	93
MLF1	4	6	1	619	1
MLF1-DT	0	0	7	57	0
MLPH	1	174	12	15166	88
MMD	677	40	2	30	1
MMEL1	2	1	0	205	26
MMP1	6	5166	3	2	6
MMP10	0	4766	3	2	2
MMP12	0	468	6	2	2
MMP14	12	8733	22	51	293
MMP16	0	55	7	15	0
MMP19	3	817	22	34	28
MMP2	1	3367	6	66	10
MMP3	0	6901	1	0	2
MMP7	0	438	2	9	2
MNDA	16214	516	354	1	515
MOBP	2	20	30	55	0
MPC2	242	59	4	4782	10
MPDZ	1	107	7	858	0
MPG	71	82	0	392	10
MPHOSPH9	467	45	7	536	1
MPIG6B	624	23	10	27	1
MPV17L	2	4	17	82	0
MRC1	9	444	1	9	7
MRO	0	14	17	41	0
MROH2B	0	0	0	296	0
MROH7	5	18	29	2833	1
MROH7-TTC4	2	0	0	554	1
MRPL24	59	30	0	394	2
MRPL40	57	14	0	498	1
MRPL41	56	43	1	839	23
MRPL45	72	26	0	335	2
MRPL54	58	30	0	361	2
MRPS26	40	37	0	699	1
MRPS31	97	13	1	67	0
MS4A1	888	19	6	7	2
MS4A14	102	34	1	3357	1
MS4A3	85	0	2	3	1
MS4A4E	19	10	42	7	0
MSLN	0	126	3	22	34
MSMB	0	2	0	5102	0
MSX1	0	72	5	9	1
MT1G	0	10	3	819	77
MT1L	24	2	0	252	1
MT1M	0	1	0	147	2
MTCO2P5	16	0	3	1	0
MTHFD1L	17	154	0	20	4
MTND1P6	1	0	5	3	0
MTND2P13	0	3	12	11	0
MTND4P8	0	2	10	4	0
MTND5P7	0	2	8	4	0
MTSS2	11	516	13	446	2
MTX2	34	12	0	376	2
MUC1	1	151	15	133	625
MUC16	8	9186	71	499	136
MUC17	0	9	19	46	0
MUC19	2	14	35	335	0
MUC21	1	290	213	11	9187
MUC22	1	138	10	10	4306
MUC3A	1	32	52	440	37
MUC4	3	816	103	91	7935
MUC7	0	0	110	20	0
MXD1	10534	3222	967	243	24379
MXRA5	0	87	13	16	31
MYBL1	478	32	4	106	1
MYBPC1	0	0	1	3271	1
MYH14	3	671	50	555	372
MYL4	1449	30	1	9	0
MYLK3	3	5	24	37	0
MYLK-AS1	25	7	17	30	0
MYO3B-AS1	0	3	2	830	0
MYOCD	1	13	39	42	0
MYOF	162	1028	3	1698	55
MYOM3	0	11	11	56	0
MYRFL	3	2	0	555	0
MYRIP	12	10	2	795	0
MYZAP	77	40	29	5	984
NAA11	0	2	7	14	0
NANOGNBP2	0	2	2	13	0
NBDY	76	39	0	582	10
NBEA	90	36	20	671	0
NCALD	98	61	13	135	0
NCAM1	101	93	17	47	0
NCAN	0	8	15	15	0
NCCRP1	2	234	105	15	11089
NCF1B	772	65	51	1	87
NCF4	1893	235	159	2	308
NCMAP	0	22	7	180	3
NDNF	0	31	0	77	0
NDUFA1	170	34	0	427	9
NDUFA8	27	10	0	317	1
NDUFAF8	41	19	0	387	3
NDUFS6	64	23	0	753	9
NEAT1	41378	73578	8322	249	53060
NECTIN3	13	28	2	605	0
NECTIN4	0	175	28	37	956
NEFH	15	29	4	26753	6
NEFHP1	1	7	6	62	0
NEFHP2	0	10	2	27	0
NEFM	3	184	19	281	1
NEFMP1	2	27	15	60	0
NELL2	431	20	1	10	1
NEPRO-AS1	6	4	24	51	0
NES	1	230	26	38	1
NEU4	0	23	16	13	2
NEURL1	27	7	11	523	0
NEXN	174	15	6	12	0
NFATC4	1	209	19	59	1
NFIA-AS2	1	8	22	10	0
NFIB	15	59	7	2681	1
NGRN	344	263	2	3217	28
NHERF2	2	130	15	1363	405
NID1	73	965	3	15	4
NID2	6	517	1	19	1
NIM1K	2	21	25	29	0
NKAIN1	0	18	3	79	2
NKILA	4	45	7	977	1
NKX3-1	12	31	26	44118	16
NKX6-1	0	10	17	23	0
NLGN4X	0	31	6	6	0
NLRP5	1	0	4	8	0
NNMT	0	93	1	2	1
NOL4	0	2	3	140	0
NOVA1	1	14	15	21	0
NOVA2	2	26	41	65	0
NOXO1	1	1	1	12	31
NPAP1	1	8	22	22	0
NPBWR1	2	6	13	21	0
NPFFR1	0	10	21	10	12
NPHP1	4	14	30	104	0
NPNT	0	9	3	160	0
NPR3	6	26	15	949	0
NPRL3	2299	212	7	241	7
NPTX2	2	72	1	11	0
NPY	0	0	0	1517	0
NPY4R	0	0	4	22	1
NR1D1	31	210	46	22	3844
NR2F2	0	366	18	301	58
NR5A2	0	15	17	20	0
NRGN	2736	61	4	22	16
NRK	0	10	3	193	0
NRTN	1	6	2	6	282
NT5C1B	4	1	3	408	2
NT5E	71	528	7	51	1
NTRK3	2	24	31	179	0
NUDT12	10	10	5	527	0
NUP210L	3	0	0	311	0
NUPR2	0	0	0	3150	0
NUSAP1	540	11	2	25	2
NWD1	1	11	9	2312	2
OAZ3	6	8	18	857	0
OBSL1	8	106	24	726	0
ODAD2	3	2	5	471	0
ODF1	0	0	0	1031	1
ONECUT3	0	14	20	21	0
OOEP	2	0	4	4	0
OR10AA1P	39	0	6	1	2
OR10H1	0	15	21	23	5
OR10J1	1	6	16	22	0
OR2A12	0	1	10	4	0
OR2AT4	1	21	40	51	0
OR2M3	1	10	15	21	0
OR2M4	0	2	9	4	0
OR2W3	274	8	2	7	0
OR4D1	10	9	23	23	0
OR4K12P	1	0	2	7	0
OR4K17	0	5	8	12	1
OR51E1	0	2	3	291	0
OR51E2	0	0	1	250	0
OR5AS1	1	12	16	31	0
OR5AU1	1	7	13	33	0
OR5H14	0	7	20	22	0
OR6D1P	1	26	55	23	1
OR7D4	0	4	9	9	0
OR8A1	1	13	30	36	0
OR8D1	0	3	9	21	0
OR8T1P	1	0	1	10	0
OSBPL6	5	6	8	231	0
OSM	158	4853	923	3	4164
OSTM1-AS1	0	5	16	18	0
OSTN	1	0	6	1	0
OTOL1	1	4	11	28	0
OTOP3	1	0	10	3	4
OTX2-AS1	0	6	12	28	0
OVOL1	1	38	15	222	410
P2RY12	133	1	0	1	0
P3R3URF	0	0	0	62	0
P4HA3-AS1	0	0	6	11	0
PACSIN3	0	42	3	542	13
PADI1	2	90	324	21	1571
PADI3	0	4	9	1	78
PADI4	683	30	29	1	91
PAEP	0	2766	2	20	0
PAK1IP1	49	18	0	2240	1
PAMR1	1	240	4	6	1
PANTR1	0	6	15	28	0
PAOX	15	14	0	694	6
PAPPA-AS1	2	0	2	11	0
PAPSS2	37	233	6	65	937
PAQR9-AS1	0	10	10	17	0
PARP1P1	1	0	9	14	0
PARPBP	137	2	2	15	0
PART1	7	24	25	2458	1
PATE4	0	0	3	135	0
PAUPAR	1	10	21	44	0
PAX1	2	15	18	31	0
PAX2	1	75	22	44	0
PAX6-AS1	1	10	21	44	0
PAX7	1	8	21	22	0
PAX8	1	910	11	79	29
PAX9	1	34	53	359	560
PCA3	1	19	28	85	1
PCAT18	0	0	2	252	0
PCAT4	0	2	1	2293	0
PCDH10	1	26	21	66	0
PCDH11X	0	10	13	15	0
PCDH15	1	16	17	76	0
PCDH18	1	130	6	8	0
PCDH19	0	39	20	20	5
PCDHA10	0	14	13	18	2
PCDHA3	0	17	8	41	0
PCDHAC1	0	5	5	196	0
PCDHB16	0	31	8	12	0
PCDHGA6	3	26	12	11	0
PCDHGC3	6	146	4	21	1
PCGEM1	0	0	1	567	0
PCGF2	0	98	2	221	4
PCLAF	3	10	14	121	0
PCLO	3	14	35	2636	10
PCOLCE	9	509	3	27	2
PCOTH	1	1	0	441	0
PCP2	14	2	1	297	0
PCSK1N	32	20	0	207	1
PCSK4	3	9	2	2461	1
PCYT1B	100	16	11	44	0
PDE11A	2	5	21	1666	0
PDE1A	0	1	7	212	0
PDE5A	909	41	6	16	2
PDE8B	8	5	6	1462	0
PDGFRA	10	402	11	4	1
PDGFRB	25	3512	6	10	3
PDPN	0	125	4	3	3
PDX1	1	11	52	50	0
PDZRN3	1	29	4	644	1
PEG10	17	60	11	486	1557
PES1P1	0	2	5	17	0
PF4	5857	38	2	1	0
PF4V1	781	4	0	0	0
PFKFB3	712	7444	1124	90	5373
PGA3	6	14	17	46	0
PGAM2	0	0	0	151	2
PGBD5	3	69	22	55	0
PGK2	0	4	2	1295	0
PGLYRP3	0	5	7	19	74
PHF7	82	6	6	3688	1
PHLDA1-AS1	0	12	2	0	63
PHLDA2	1	77	1	279	49
PHLPP2	867	87	12	271	1
PHOSPHO2-KLHL23	4	20	5	421	0
PHYHIPL	0	14	13	253	0
PI15	1	62	7	891	0
PI3	601	1406	15	5	2363
PIANP	9	20	15	36	0
PIGR	0	212	16	15	17
PIP	0	0	5	83	2
PITHD1	1343	103	2	983	27
PITX1	1	112	110	109	6433
PIWIL1	0	0	1	939	0
PKD1L2	3	19	31	58	0
PKD1P3	76	332	1	213	25
PKIG	51	651	0	188	3
PKP1	1	31	24	2505	1145
PKP3	0	112	12	383	391
PLA2G2A	0	0	5	256	0
PLA2G4D	0	16	7	108	603
PLAAT5	4	3	1	353	0
PLAT	2	809	17	20	247
PLAU	13	2196	26	7	2206
PLCXD1	14	46	8	34	584
PLCZ1	0	0	0	199	0
PLEK	3457	5962	909	14	2375
PLXNA4	33	60	25	84	0
PNLIPRP3	0	0	0	4	25
POLE2	213	4	1	15	1
POLR2L	52	63	1	1515	19
POLR3G	151	6	2	57	0
POPDC1	0	11	5	126	0
POTEF	0	4	2	67	1
POTEH	0	0	2	120	0
POTEI	1	2	6	163	0
POTEJ	0	0	3	131	0
POTEM	3	10	20	993	0
POU3F3	0	11	11	40	0
POU4F1	2	9	13	22	0
POU5F1	4	262	11	5	2
PPBP	8394	103	2	1	1
PPEF1	4	0	2	178	1
PPIGP1	1	8	15	53	0
PPL	59	1495	1492	444	43657
PPM1E	9	8	16	377	0
PPP1R1B	4	6	15	1496	0
PPP1R2C	0	0	0	204	0
PPP1R36	1	3	7	313	0
PPP1R3C	1	52	32	34	1201
PRAC1	0	0	0	472	0
PRAMEF26	1	0	5	13	0
PRB4	0	0	66	2	0
PRC1-AS1	5	5	9	240	0
PREX2	1	160	6	20	0
PRH1	14	2	220	70	0
PRH2	16	2	202	17	0
PRIM2	65	11	3	1690	1
PRIMA1	0	16	19	25	0
PRKAA2	0	24	5	409	1
PRKAR2B	1682	61	11	217	1
PRKCQ-AS1	218	9	3	8	0
PRKD1	7	34	0	786	0
PRKG2	5	1	3	696	0
PRL	0	22	0	3	0
PRM1	0	0	0	7668	0
PRM2	2	0	0	31296	1
PRM3	0	0	1	48	0
PRNT	0	2	5	317	0
PROK2	927	294	77	4	582
PROKR1	1	0	8	12	0
PROKR2	1	0	9	8	0
PROM1	1	160	0	141	0
PROM2	0	47	18	62	571
PROP1	0	1	1	12	0
PROX1-AS1	1	8	15	94	0
PRR15	0	4	2	44	1
PRR15L	1	2	4	451	2
PRR16	4	89	3	86	0
PRR20C	0	6	7	15	0
PRR23C	0	0	3	9	0
PRR27	0	4	7	8	0
PRR30	1	7	7	976	0
PRR36	0	33	21	58	1
PRRX1	1	1028	13	33	0
PRSS1	3	0	4	12	0
PRSS12	0	6	8	181	4
PRSS16	2	13	8	171	0
PRSS22	1	236	35	16	1882
PRSS27	5	184	115	21	3471
PRSS3	1	10	5	10	274
PRSS33	50	0	6	4	1
PRSS37	1	0	2	105	0
PRTG	0	28	11	66	0
PRUNE2	23	65	10	1678	1
PSCA	1	74	33	395	5216
PSG9	0	0	10	3	1
PTCHD4	0	32	45	51	0
PTGDR2	146	7	6	14	0
PTGER4P2-CDK2AP2P2	1	11	19	34	0
PTK6	3	26	29	28	1291
PTK7	21	671	18	501	3
PTMS	746	951	12	5425	27
PTPN20	7	0	2	124	0
PTPN3	1	134	38	774	618
PTPN4	1532	73	14	517	4
PTPRCAP	774	71	1	5	4
PTPRD	2	70	8	58	0
PTPRD-AS1	1	0	13	11	1
PTPRG	3	233	8	52	1
PTPRH	0	45	1	1	70
PURPL	2	29	37	45	0
PVALB	64	0	0	0	0
PWRN1	1	3	7	1436	1
PWRN2	0	3	7	246	0
PWRN3	1	3	7	1436	1
PWWP3B	0	50	2	34	1
PXDN	3	1464	14	164	2
PYCR1	1	49	3	1030	1
PYHIN1	316	13	3	3	0
PZP	33	0	1	33	0
QDPR	41	17	3	868	0
QPRT	9	40	10	108	0
R3HCC1	88	44	0	367	5
R3HDM2P1	0	4	6	11	0
RAB25	1	36	10	967	175
RAB27B	922	21	9	4207	14
RAB2B	3064	70	9	319	4
RAB3B	2	63	22	7840	2
RAB6C-AS1	0	2	1	199	0
RAB6D	0	1	12	142	0
RADIL	3	41	11	33	0
RAET1E	0	9	18	20	1
RAF1P1	1	0	5	1	0
RAI14	3	631	11	386	150
RALBP1P1	0	0	6	8	0
RANBP3L	1	2	7	582	0
RANGRF	46	18	0	277	1
RASEF	2	198	52	2029	20
RASGRF2	179	31	7	407	0
RASSF8	5	394	5	1306	1
RAX	1	3	15	15	0
RBFOX1	0	18	34	21	0
RBM38	9447	332	6	44	19
RBMS3	5	17	22	80	0
RBMX2P1	0	3	3	9	0
RBMXL2	0	6	4	138	0
RBP1	1	339	4	22	2
RBPJL	1	2	9	22	0
RDH10	25	251	11	88	781
RDXP1	0	8	7	15	0
REEP6	5	4	1	2222	2
REN	0	40	0	7	1
REXO1L12P	0	1	12	4	0
REXO5	17	5	1	534	1
RFESD	70	1	4	23	0
RFPL2	3	1	5	741	0
RFX4	0	2	5	691	0
RGS10	2525	54	0	525	11
RGS18	3954	25	34	1	29
RGS22	1	5	0	4271	0
RGS4	1	350	1	47	0
RGS7	7	20	28	61	0
RGS7BP	1	0	0	187	0
RGS8	1	14	10	75	0
RHAG	88	0	3	2	0
RHBDF1	1	448	8	55	76
RHBDL2	0	18	5	16	32
RHCG	1	154	292	7	9113
RHOD	1	25	23	166	405
RIDA	17	0	0	209	0
RIMBP3	28	24	11	925	0
RIMBP3B	8	0	3	712	1
RIMKLB	96	1628	7	185	7
RIMS1	0	3	10	1543	0
RIMS2	0	11	10	516	1
RMRP	26387	7220	259	159	727
RMST	9	4	13	2617	0
RNASE2	97	1	3	1	1
RNASE7	1	71	17	3	2186
RND2	2	10	14	562	1
RND3	0	936	74	15	1676
RNF133	0	2	2	108	0
RNF17	0	0	0	324	0
RNF182	836	26	2	10	1
RNF183	2	48	7	21	0
RNF223	1	115	26	23	2940
RNF228	0	11	14	12	3
RNVU1-7	352	4384	0	1	154
ROCK1P1	2	3	2	242	0
RORB	4	60	7	67	0
RPL21P16	295	29	0	146	1
RPL26P5	2	0	2	0	0
RPL36AP37	154	19	0	328	3
RPL3P6	28	36	5	0	23
RPS10-NUDT3	1	47	1	72	0
RPS2P36	39	18	14	0	7
RPS4Y1	367	0	0	2565	0
RPS6KA6	0	9	8	318	0
RRAD	0	77	3	15	3
RSPO3	1	10	5	6	0
RSPO4	0	7	14	34	0
RUNDC3A	753	15	11	567	2
RUNX1T1	7	42	15	33	0
RXFP1	0	123	0	7	0
S100A12	1267	34	11	0	73
S100A14	0	58	73	11	324
S100A16	0	208	38	250	376
S100A7	0	26	11	1	352
S100A8	13159	805	463	14	2535
S100A9	35420	5977	1333	31	13298
S100Z	27	0	2	0	1
S1PR5	211	18	5	9	0
SAG	4	6	24	179	0
SALL1	1	228	6	28	0
SALL2	22	27	21	92	0
SAMD3	373	29	7	20	0
SAMMSON	1	10	20	32	0
SAP30-DT	8	16	17	23	0
SAXO1	1	5	7	109	0
SBSN	1	59	59	17	719
SCARNA10	17349	2863	648	17	315
SCARNA12	586	224	6	1	21
SCARNA2	4277	4009	60	10	368
SCARNA5	4434	322	38	6	42
SCARNA6	798	76	9	1	8
SCARNA7	3281	787	70	4	127
SCCPDH	65	100	0	567	3
SCEL	1	128	169	20	1925
SCN1A-AS1	5	17	23	72	0
SCN3B	4	22	30	78	0
SCNN1B	0	34	18	2	2399
SCNN1G	0	13	1	5	652
SCTR-AS1	0	3	6	26	0
SDC1	1	90	20	107	514
SELENBP1	3038	80	3	645	2
SELL	9791	510	149	6	618
SELP	317	9	1	5	0
SEMA3E	1	15	19	22	1
SEMA3F	1	151	9	39	260
SEMA3G	2	6	20	44	0
SEMG1	9	4	0	11809	0
SEMG2	0	0	2	2548	1
SEPTIN12	0	0	0	89	0
SEPTIN7P11	0	0	1	258	0
SERGEF	90	16	0	281	1
SERPINA3	0	67	8	115	35
SERPINA5	1	9	0	393	0
SERPINB11	0	2	3	292	11
SERPINB12	0	9	9	12	538
SERPINB13	0	4	19	5	144
SERPINB2	17	148	7	1	163
SERPINB3	0	72	3	5	282
SERPINB4	0	14	1	3	66
SERPINB7	0	197	3	0	32
SERPINE2	33	138	11	15	1
SERTAD4	0	17	9	48	0
SETP11	5	0	2	0	0
SEZ6L2	0	71	2	53	3
SFRP4	4	83	0	6	0
SFTPA2	0	4	2	45	1
SFTPC	0	0	8	40	0
SGIP1	30	240	30	48	1
SH3GL2	0	1	3	148	0
SH3GL3	0	1	2	1801	10
SHC3	4	56	18	18	0
SHCBP1L	0	0	0	150	0
SHISA6	1	22	20	115	0
SHOX	0	12	8	22	0
SHOX2	5	18	6	57	0
SHROOM3	1	302	27	1464	124
SIAH3	2	14	8	64	0
SIGLEC14	299	147	38	4	308
SIGLEC8	60	0	4	2	0
SIGLECL1	0	0	0	93	0
SIM1	0	7	5	22	1
SIM2	2	4	22	280	2
SIRPD	13	0	4	45	1
SIRPG	80	0	0	2	0
SIRPG-AS1	10	0	4	8	0
SIX2	0	8	11	46	0
SIX3	1	6	8	43	0
SIX4	1	55	7	287	2
SKA3	1317	15	4	25	6
SKAP1	216	16	0	75	1
SKAP1-AS2	39	0	1	2	0
SKIDA1	1	20	23	103	0
SLC14A1	1014	13	5	15	0
SLC15A1	0	92	5	37	105
SLC18A2-AS1	100	1	1	9	0
SLC18B1	175	10	2	9	0
SLC1A2	4	94	18	38	0
SLC1A6	1	8	20	31	0
SLC22A10	0	7	9	8	0
SLC22A11	0	3	10	8	0
SLC22A25	0	16	19	14	0
SLC22A3	1	12	2	518	0
SLC22A8	2	17	11	31	0
SLC24A2	3	15	15	25	0
SLC25A39	32104	1002	12	1996	94
SLC28A2	0	1	9	4	0
SLC2A3	3096	4299	503	22	2169
SLC30A3	1	4	13	168	0
SLC34A2	1	591	2	57	3
SLC38A5	1394	121	5	13	0
SLC45A3	74	21	5	4127	2
SLC4A1	13713	314	13	16	0
SLC4A10	88	1	0	17	0
SLC5A1	0	6	9	29	6
SLC5A4-AS1	69	1	4	1167	0
SLC6A14	0	243	7	17	146
SLC6A17	1	7	35	37	0
SLC6A7	0	10	13	14	0
SLC7A2	1	204	8	163	9
SLC9A3P3	0	0	4	6	0
SLCO2B1	0	86	8	35	13
SLCO4A1	4	839	25	8	1042
SLCO4A1-AS1	1	19	2	0	45
SLCO6A1	0	0	0	194	0
SLFN12L	690	88	28	33	2
SLFN14	301	8	10	5	0
SLFNL1	9	30	5	1875	1
SLIT1-AS1	1	0	1	83	0
SLITRK5	5	9	26	33	0
SLURP1	0	1	11	1	212
SLURP2	0	9	1	0	256
SMANTIS	662	7	1	8	2
SMARCA1	5	56	1	990	1
SMARCE1P3	0	0	0	11	1
SMCP	1	0	0	10411	0
SMG1P1	132	20	0	42	0
SMG1P3	64	0	0	36	0
SMIM10L3	57	11	0	1379	18
SMIM21	1	0	6	26	0
SMIM24	118	24	2	26	0
SMIM31	0	5	3	97	1
SMIM47	0	0	0	349	0
SMKR1	2	0	0	851	0
SMR3B	0	3	361	5	0
SNAI1	1	186	7	26	30
SNAI2	0	63	5	115	0
SNAP25	3	54	42	61	1
SNAP91	0	2	3	244	0
SNCA	34387	1053	14	376	2
SNCG	0	5	10	27	47
SNHG11	18	16	14	491	0
SNHG18	0	14	1	225	1
SNHG32	265	135	0	895	6
SNORA53	553	97	9	0	27
SNORA73A	327	109	7	0	20
SNORA73B	385	141	13	0	45
SNORD17	3275	703	102	4	478
SNORD3D	0	25	0	0	2
SNRPN	344	76	0	5401	5
SNTA1	12	27	0	512	4
SNTN	0	3	9	9	0
SOBP	3	35	7	165	0
[truncated: 338 more rows]
