# Supplementary material for: Identification of the body fluid donors from mixture stains using bulk transcriptomes data
Source: Brief Bioinform. 2025 Dec 12;26(6):bbaf668. doi: 10.1093/bib/bbaf668 (PMC12700097; doi:10.1093/bib/bbaf668)
Supplement: Supplementary_Table_S4_bbaf668 [file supplementary_table_s4_bbaf668.xlsx]

## Sheet: Sheet1
Supplementary Table S4 Estimated reads proportions of five body fluids for in silico mixtures
Mixture name	VB	MB	SA	SE	VS
MBSE1_1	0	0.0447658	0.00573011	0.949504	0
MBSE1_2	0	0.0975223	0	0.902478	0
MBSE1_3	0.000537106	0.115762	0	0.883701	0
MBSE1_4	0.000756589	0.172047	0	0.827196	0
MBSE1_5	0.00100955	0.23902	0	0.758643	0.00132668
MBSE1_6	0	0.342901	0	0.655532	0.00156645
MBSE1_7	0	0.439148	0	0.557878	0.002974
MBSE1_8	0	0.730006	0	0.269994	0
MBSE1_9	0	0.775338	0	0.224662	0
SAMB1_1	0.000391621	0.036205	0.963342	6.15443e-05	0
SAMB1_2	0.00144263	0.0704278	0.927886	0.000243737	0
SAMB1_3	0.00274155	0.111256	0.885405	0.000597198	0
SAMB1_4	0.00676607	0.246856	0.745447	0.000931307	0
SAMB1_5	0.00977554	0.345496	0.643648	0.00108019	0
SAMB1_6	0.0133256	0.477967	0.507199	0.00150913	0
SAMB1_7	0.0149352	0.546689	0.436513	0.00186305	0
SAMB1_8	0.0142811	0.593393	0.390024	0.00230179	0
SAMB1_9	0.0187691	0.652146	0.326509	0.00257541	0
SASE1_1	0.000460066	0.00137774	0.801625	0.196537	0
SASE1_2	0.000252219	0.00060925	0.656529	0.342609	0
SASE1_3	0.000325902	0.000844679	0.528397	0.470432	0
SASE1_4	0.000305843	0.000843835	0.411329	0.587521	0
SASE1_5	0.000229256	0.000452071	0.318495	0.680824	0
SASE1_6	8.90717e-05	0	0.233837	0.766074	0
SASE1_7	0	0.000913281	0.146693	0.852394	0
SASE1_8	0.00013348	0.000198352	0.0835848	0.916083	0
SASE1_9	0	0	0.0226939	0.977306	0
SAVB1_1	0.117801	0.000547322	0.881569	8.25934e-05	0
SAVB1_2	0.218067	0.00238695	0.77946	8.62771e-05	0
SAVB1_3	0.451067	0.00205026	0.546883	0	0
SAVB1_4	0.336612	0.000466422	0.662789	0.000132802	0
SAVB1_5	0.662593	0.000590953	0.336816	0	0
SAVB1_6	0.610321	0.000167547	0.389512	0	0
SAVB1_7	0.763611	0.000155154	0.236234	0	0
SAVB1_8	0.947809	0.000253165	0.051328	0	0.000609881
SAVB1_9	0.933773	0.000615949	0.0656107	0	0
SAVS1_1	0	0	0.902934	6.46286e-05	0.0970017
SAVS1_2	0	0	0.807956	1.79441e-05	0.192026
SAVS1_3	0	0	0.677495	3.40468e-05	0.322471
SAVS1_4	0	0	0.454392	0.00010361	0.545505
SAVS1_5	0	0	0.379726	8.56348e-05	0.620188
SAVS1_6	0	0	0.343503	0	0.656497
SAVS1_7	0	0.000382033	0.337927	0.000155245	0.661536
SAVS1_8	0	0	0.136651	0	0.863349
SAVS1_9	0.000223922	0.00174194	0.175182	0.000134445	0.822717
VBMB1_1	0.785657	0.214112	0	0.00023049	0
VBMB1_2	0.621284	0.378607	0	0.00010927	0
VBMB1_3	0.525344	0.474382	0	0.000273638	0
VBMB1_4	0.448443	0.551096	0	0.00046074	0
VBMB1_5	0.399273	0.600115	0	0.000611859	0
VBMB1_6	0.277309	0.721968	0	0.000722591	0
VBMB1_7	0.201977	0.797101	0	0.000922231	0
VBMB1_8	0.146795	0.851841	0	0.00136388	0
VBMB1_9	0.0686889	0.929786	0	0.00152515	0
VBSE1_1	0.744529	0	0.0015321	0.25386	7.95171e-05
VBSE1_2	0.565184	0	0	0.434613	0.000202556
VBSE1_3	0.441721	0	0	0.558222	5.71082e-05
VBSE1_4	0.327802	0	0.0199559	0.652242	0
VBSE1_5	0.247849	0	0.00900869	0.743142	0
VBSE1_6	0.178892	0	0.00112622	0.819982	0
VBSE1_7	0.12024	0	0	0.879739	2.06474e-05
VBSE1_8	0.0740392	0	0	0.925948	1.28666e-05
VBSE1_9	0.0329518	0	0	0.967048	0
VBVS1_1	0.791445	7.12526e-05	0.000618971	0	0.207865
VBVS1_2	0.670744	7.17733e-05	0	0	0.329184
VBVS1_3	0.557686	7.37812e-07	0	0	0.442313
VBVS1_4	0.433136	0	0	0	0.566864
VBVS1_5	0.346921	0	0	0	0.653079
VBVS1_6	0.267318	0	0	0	0.732682
VBVS1_7	0.165843	0	0	0	0.834157
VBVS1_8	0.0775121	0	0	0	0.922488
VBVS1_9	0.0717396	0	0	0	0.92826
VSMB1_1	0.000579686	0.0311857	0	0.000331189	0.967903
VSMB1_2	0.00124563	0.0484806	0	0.000286105	0.949988
VSMB1_3	0.00123766	0.1122	0.0432442	0.000411864	0.842907
VSMB1_4	0.00293769	0.109701	0.0469379	0.00046579	0.839958
VSMB1_5	0.00194059	0.187437	0	0.000496346	0.810126
VSMB1_6	0.00181548	0.300304	0	0.000339264	0.697542
VSMB1_7	0.00692752	0.324378	0.184733	0.000993758	0.482968
VSMB1_8	0.00751322	0.347507	0.361614	0.0013932	0.281972
VSMB1_9	0.0145688	0.717431	0	0.00206118	0.265939
VSSE1_1	0.000722601	0.00171799	0.0822374	0.128785	0.786537
VSSE1_2	0.00154088	0.001351	0.0645301	0.234469	0.698109
VSSE1_3	0	0	0.00940002	0.377219	0.613381
VSSE1_4	0	4.04769e-06	0.00212981	0.492437	0.50543
VSSE1_5	0	5.62468e-05	0.000441031	0.59218	0.407322
VSSE1_6	2.2782e-07	0	0.00428584	0.686232	0.309482
VSSE1_7	0	0	0.083838	0.738243	0.177919
VSSE1_8	0	8.92335e-06	0.0466928	0.835781	0.117517
VSSE1_9	0	0	0.00596322	0.936271	0.0577658
MBSE2_1	0.000344974	0.0188098	0.0710708	0.909774	0
MBSE2_2	0.00280903	0.0433644	0.0556189	0.898208	0
MBSE2_3	0.00426127	0.0765527	0.095883	0.823303	0
MBSE2_4	0.00555164	0.0966875	0.137495	0.760266	0
MBSE2_5	0.00684657	0.1423	0.157742	0.693112	0
MBSE2_6	0.0122642	0.228612	0.0636581	0.695466	0
MBSE2_7	0.0143285	0.355773	0.0193646	0.610534	0
MBSE2_8	0.0165035	0.498267	0.0153183	0.469912	0
MBSE2_9	0.0180947	0.690504	0	0.291402	0
SAMB2_1	9.48039e-05	0.154811	0.808414	8.00773e-06	0.0366716
SAMB2_2	0.000134972	0.2947	0.668935	1.10793e-05	0.036219
SAMB2_3	0.00126591	0.41129	0.551243	7.6518e-06	0.0361937
SAMB2_4	0.000869306	0.698406	0.245181	0	0.0555435
SAMB2_5	0.00224494	0.661798	0.288758	0.000105051	0.0470944
SAMB2_6	0.00348495	0.80175	0.141243	6.16148e-05	0.0534603
SAMB2_7	0.00135507	0.930843	0.027227	0	0.0405751
SAMB2_8	0.00190503	0.917647	0.0436446	9.40669e-05	0.0367091
SAMB2_9	9.87456e-05	0.952764	0.0153483	7.12034e-05	0.0317173
SASE2_1	0.00014258	0.000337623	0.693242	0.290279	0.0159989
SASE2_2	9.95246e-05	0.000206494	0.501431	0.481038	0.0172256
SASE2_3	5.56672e-05	0.000403921	0.384314	0.606271	0.0089557
SASE2_4	3.86701e-05	0	0.299221	0.693906	0.00683481
SASE2_5	2.0921e-05	0	0.220317	0.771652	0.00801035
SASE2_6	5.61196e-06	0	0.163405	0.831591	0.00499869
SASE2_7	0	0	0.116893	0.880346	0.00276152
SASE2_8	0	0	0.0812243	0.917721	0.00105471
SASE2_9	0	0	0.0470307	0.952969	0
SAVB2_1	0.130154	0	0.852824	0	0.0170213
SAVB2_2	0.235714	0	0.743025	0	0.0212612
SAVB2_3	0.3365	0	0.644005	8.21708e-05	0.0194129
SAVB2_4	0.511759	4.31125e-05	0.468322	5.00364e-06	0.019871
SAVB2_5	0.452772	0	0.538867	0	0.00836121
SAVB2_6	0.522354	0	0.473787	0	0.00385967
SAVB2_7	0.579806	0	0.417772	0	0.00242154
SAVB2_8	0.802482	0.000148165	0.1935	0	0.00386983
SAVB2_9	0.921702	7.44009e-05	0.07498	0	0.00324385
SAVS2_1	0.000309913	0.00016419	0.778645	0.000121129	0.22076
SAVS2_2	0.00019337	0.000274435	0.685814	2.76194e-05	0.313691
SAVS2_3	0.000246227	0.000916019	0.463777	0.000152779	0.534908
SAVS2_4	0.000150921	0.000764927	0.48841	0	0.510674
SAVS2_5	0.000139863	0	0.382459	0	0.617401
SAVS2_6	0.000142035	0	0.223438	0	0.77642
SAVS2_7	7.07781e-05	0.000334562	0.27704	0	0.722554
SAVS2_8	8.39598e-05	3.51604e-05	0.0959948	0	0.903886
SAVS2_9	6.33982e-05	0	0.0472281	0	0.952708
VBMB2_1	0.94135	0.0586496	0	0	0
VBMB2_2	0.886441	0.113559	0	0	0
VBMB2_3	0.770868	0.229132	0	0	0
VBMB2_4	0.707904	0.292096	0	0	0
VBMB2_5	0.644827	0.355173	0	0	0
VBMB2_6	0.561591	0.438409	0	0	0
VBMB2_7	0.45984	0.54016	0	0	0
VBMB2_8	0.407193	0.476269	0.116538	0	0
VBMB2_9	0.225987	0.76582	0.00819305	0	0
VBSE2_1	0.718106	0	0	0.281894	0
VBSE2_2	0.539986	0	0	0.460014	0
VBSE2_3	0.427591	0	0	0.572409	0
VBSE2_4	0.320345	0	0	0.679655	0
VBSE2_5	0.211221	0	0.0192811	0.769498	0
VBSE2_6	0.173623	0	0	0.826377	0
VBSE2_7	0.112742	0	0	0.887258	0
VBSE2_8	0.0702804	0	0	0.92972	0
VBSE2_9	0.0313308	0	0	0.968669	0
VBVS2_1	0.817802	0.00102842	0.000206911	0.000123855	0.180839
VBVS2_2	0.621896	0.00177489	0.0747399	0.000203652	0.301386
VBVS2_3	0.533228	0.000501784	0.0222417	9.44124e-05	0.443934
VBVS2_4	0.378441	0.000737191	0.18291	3.54039e-05	0.437876
VBVS2_5	0.343959	0.000552571	0.0545538	0.000150285	0.600784
VBVS2_6	0.234581	0.000988426	0.0180176	0.000342202	0.746071
VBVS2_7	0.173079	0.000454751	0.0324108	0.000219461	0.793836
VBVS2_8	0.117354	0.000950454	0.0428516	0.000332343	0.838511
VBVS2_9	0.0490328	0.00085279	0.0421313	0.000239225	0.907744
VSMB2_1	0.000242181	0.0840124	0	0	0.915745
VSMB2_2	0.000239654	0.189752	0	0	0.810009
VSMB2_3	0	0.271139	0	0.000105006	0.728756
VSMB2_4	0.00156133	0.366454	0	7.66795e-05	0.631908
VSMB2_5	0.00266898	0.463514	0	0	0.533817
VSMB2_6	0.000776247	0.561719	0	7.79379e-05	0.437427
VSMB2_7	0.00134258	0.658733	0	0.000114824	0.33981
VSMB2_8	0.00165636	0.747166	0	9.75847e-05	0.25108
VSMB2_9	0.00382964	0.835993	0	0.000116017	0.160061
VSSE2_1	0	0	0.167112	0.219283	0.613605
VSSE2_2	1.01902e-05	0	0	0.449075	0.550915
VSSE2_3	0	0	0.0174068	0.565043	0.41755
VSSE2_4	0	0	0.112528	0.591203	0.296269
VSSE2_5	0	0	0.225515	0.578375	0.196109
VSSE2_6	0	0	0.156518	0.684412	0.15907
VSSE2_7	0	0	0.0625577	0.825801	0.111642
VSSE2_8	0	0	0.0436384	0.886021	0.070341
VSSE2_9	0	0	0.0263245	0.937193	0.0364821
SASEMB1	0	0.310788	0	0.689212	0
SASEVS1	0	0	0	0.737584	0.262416
SAVBMB1	0.280331	0.661884	0.0575994	0.000185109	0
SAVBSE1	0.190344	1.77695e-05	0.260438	0.5492	0
SAVBVS1	0.317397	0	0.348653	3.32434e-05	0.333917
SAVSMB1	0	0.623663	0	0.000482221	0.375855
SEVSMB1	0	0.225084	0	0.539105	0.235811
VBSEMB1	0.173881	0.239581	0	0.586538	0
VBSEVS1	0.190049	0	0	0.600541	0.20941
VBVSMB1	0.205006	0.512449	0	0.000137593	0.282408
SASEVSMB1	0.000642389	0.148657	0	0.494636	0.356065
SAVBSEMB1	0.176103	0.242557	0	0.580814	0.000526786
SAVBSEVS1	0.189134	0	0	0.515026	0.29584
SAVBVSMB1	0.15153	0.38219	0.150455	1.85486e-05	0.315807
VBSEVSMB1	0.122486	0.240776	0	0.403294	0.233444
SASEMB2	0.0112057	0.122326	0.36293	0.503538	0
SASEVS2	0	0.000425674	0.234648	0.440636	0.32429
SAVBMB2	0.275244	0.276262	0.447869	0.000624655	0
SAVBSE2	0.197447	0.00188377	0.23131	0.56936	0
SAVBVS2	0.159838	0	0.463178	2.78484e-05	0.376956
SAVSMB2	0.0023507	0.121646	0.482561	0.000549303	0.392894
SEVSMB2	0.00158386	0.2179	0.097366	0.407712	0.275438
VBSEMB2	0.212608	0.210066	0.00677582	0.57055	0
VBSEVS2	0.130631	0.00372235	0.260749	0.366425	0.238473
VBVSMB2	0.227664	0.256739	0.0685652	0.000268277	0.446764
SASEVSMB2	0.00109576	0.150101	0.332758	0.30974	0.206305
SAVBSEMB2	0.158476	0.21646	0.205857	0.419207	0
SAVBSEVS2	0.0989345	0.00215354	0.394519	0.31601	0.188383
SAVBVSMB2	0.150306	0.169923	0.399264	0.000290909	0.280216
VBSEVSMB2	0.108426	0.17561	0.187699	0.315046	0.213219
