# Supplementary material for: Identification of the body fluid donors from mixture stains using bulk transcriptomes data
Source: Brief Bioinform. 2025 Dec 12;26(6):bbaf668. doi: 10.1093/bib/bbaf668 (PMC12700097; doi:10.1093/bib/bbaf668)
Supplement: Supplementary_Table_S6_bbaf668 [file supplementary_table_s6_bbaf668.xlsx]

## Sheet: Sheet1
Supplementary Table S6 The LR values obtained from multi-contributor mixtures with different MAF thresholds
mixture type	contributor	LR（MAF > 0.1）	LR（MAF > 0.05）
VB-SE-VS	VB	18900000	28700000
VB-SE-VS	SE	3.13e+23	4.74e+27
VB-SE-VS	VS	3.13e+27	1.28e+28
VB-SE-MB	VB	176000000	311000000
VB-SE-MB	SE	5.15e+25	9.36e+29
VB-SE-MB	MB	6.27e+20	5.18e+22
SA-VB-SE	VB	19300000000	29300000000
SA-VB-SE	SE	8.82e+18	2.61e+22
SA-SE-VS	SE	2.05e+24	4.47e+28
SA-SE-VS	VS	757000000000000	5.25e+17
VB-VS-MB	VB	65400000000	805000000000
VB-VS-MB	VS	6.87e+26	7.39e+30
VB-VS-MB	MB	769000000000000	2.98e+16
VB-SE-VS-MB	VB	32100	38500
VB-SE-VS-MB	SE	1.28e+16	1.59e+19
VB-SE-VS-MB	VS	7.87e+24	5.75e+27
VB-SE-VS-MB	MB	46200000000	1300000000000
SA-VB-SE-VS	VB	2170000	3300000
SA-VB-SE-VS	SE	36600000000000	3.11e+16
SA-VB-SE-VS	VS	776000000000	552000000000000
